# Supplementary material for: {2,2-Bis[(4S)-4-isopropyl-4,5-dihydro-1,3-oxazol-2-yl]propane}­bis­(N,N-dimethyl­formamide)­copper(II) bis­[hexa­fluoridoanti­monate(V)]
Source: Acta Crystallogr Sect E Struct Rep Online. 2010 Nov 27;66(Pt 12):m1688. doi: 10.1107/S1600536810048658 (PMC3011664; doi:10.1107/S1600536810048658)
Supplement: Supplementary file 1 [file e-66-m1688-sup1.cif]

##############################################################################
###                                                                        ###
###        Electronic paper (Acta Crystallographica Section E)             ###
###                                                                        ###
##############################################################################
#                                                                            #
# This CIF contains the data in a paper accepted for publication in Acta     #
# Crystallographica Section E. It conforms to the requirements of Notes      #
# for Authors for Section E, and has been peer reviewed under the auspices   #
# of the IUCr Commission on Journals.                                        #
#                                                                            #
# Full details of the Crystallographic Information File format               #
# are given in the paper "The Crystallographic Information File (CIF):       #
# a New Standard Archive File for Crystallography" by S. R. Hall, F. H.      #
# Allen and I. D. Brown [Acta Cryst. (1991), A47, 655-685].                  #
#                                                                            #
# The current version of the core CIF dictionary is obtainable from          #
# ftp://ftp.iucr.org/pub/cif_core.dic. The current version number is 2.4.    #
#                                                                            #
# Software is freely available for graphical display of the structure(s) in  #
# this CIF.  For information consult the CIF home page http://www.iucr.org/  #
# cif/home.html                                                              #
#                                                                            #
# This file may be used for bona fide research purposes within the           #
# scientific community so long as proper attribution is given to the journal # 
# article from which it was obtained.                                        #
#                                                                            #
##############################################################################
                                             
data_I
_audit_creation_method     SHELXL-97
_chemical_name_systematic
;
{2,2-Bis[(4<i>S</i>)-4-isopropyl-4,5-dihydro-1,3-oxazol-2-
yl]propane}bis(<i>N</i>,<i>N</i>-dimethylformamide)copper(II)
bis[hexafluoridoantimonate(V)]
;
_chemical_name_common     ?
_chemical_formula_moiety     'C21 H40 Cu N4 O4 2+, 2(F6 Sb -)'
_chemical_formula_sum     'C21 H40 Cu F12 N4 O4 Sb2'
_chemical_formula_iupac     '[Cu (C15 H26 N2 O2) (C3 H7 N O)2] [Sb F6]2'
_chemical_formula_weight     947.61
_chemical_melting_point     ?
_symmetry_cell_setting     orthorhombic
_symmetry_space_group_name_H-M     'P 21 21 21'
_symmetry_space_group_name_Hall     'P 2ac 2ab'
loop_
    _symmetry_equiv_pos_as_xyz
    'x, y, z'
    '-x+1/2, -y, z+1/2'
    'x+1/2, -y+1/2, -z'
    '-x, y+1/2, -z+1/2'
_cell_length_a     9.7256(2)
_cell_length_b     15.2444(3)
_cell_length_c     23.2040(5)
_cell_angle_alpha     90.00
_cell_angle_beta     90.00
_cell_angle_gamma     90.00
_cell_volume     3440.25(12)
_cell_formula_units_Z     4
_cell_measurement_reflns_used     18634
_cell_measurement_theta_min     2.2048
_cell_measurement_theta_max     29.1260
_cell_measurement_temperature     173(2)
_exptl_crystal_description     block
_exptl_crystal_colour     blue
_exptl_crystal_size_max     0.30
_exptl_crystal_size_mid     0.20
_exptl_crystal_size_min     0.10
_exptl_crystal_density_diffrn     1.830
_exptl_crystal_density_meas     ?
_exptl_crystal_density_method     'not measured'
_exptl_crystal_F_000     1860
_exptl_absorpt_coefficient_mu     2.269
_exptl_absorpt_correction_type     multi-scan
_exptl_absorpt_process_details
;
(CrysAlis RED; Oxford Diffraction, 2008)
;
_exptl_absorpt_correction_T_min     0.82036
_exptl_absorpt_correction_T_max     1.00000
_exptl_special_details
;
CrysAlis RED, Oxford Diffraction Ltd.,
Version 1.171.32.37 (release 24-10-2008)
Empirical absorption correction using sperical harmonics,
implemented in SCALE3 ABSPACK scaling algorithm.
;
_diffrn_ambient_temperature     173(2)
_diffrn_radiation_type     MoK\a
_diffrn_radiation_wavelength     0.71073
_diffrn_radiation_source     'Enhance (Mo) X-ray Source'
_diffrn_radiation_monochromator     graphite
_diffrn_measurement_device_type     'Oxford Diffraction Xcalibur S CCD'
_diffrn_measurement_method     \w
_diffrn_detector_area_resol_mean     16.0560
_diffrn_reflns_number     41873
_diffrn_reflns_av_R_equivalents     0.0457
_diffrn_reflns_av_sigmaI/netI     0.0539
_diffrn_reflns_theta_min     2.21
_diffrn_reflns_theta_max     27.00
_diffrn_reflns_theta_full     27.00
_diffrn_measured_fraction_theta_max     0.997
_diffrn_measured_fraction_theta_full     0.997
_diffrn_reflns_limit_h_min     -12
_diffrn_reflns_limit_h_max     13
_diffrn_reflns_limit_k_min     -20
_diffrn_reflns_limit_k_max     20
_diffrn_reflns_limit_l_min     -29
_diffrn_reflns_limit_l_max     29
_diffrn_standards_number     ?
_diffrn_standards_interval_count     ?
_diffrn_standards_interval_time     ?
_diffrn_standards_decay_%     0
_refine_special_details
;
Refinement of <i>F</i>^2^ against ALL reflections. The weighted <i>R</i>-factor
<i>wR</i> and goodness of fit <i>S</i> are based on <i>F</i>^2^, conventional
<i>R</i>-factors <i>R</i> are based on <i>F</i>, with <i>F</i> set to zero for
negative <i>F</i>^2^. The threshold expression of <i>F</i>^2^ >
\s(<i>F</i>^2^) is used only for calculating <i>R</i>-factors(gt) <i>etc</i>.
and is not relevant to the choice of reflections for refinement.
<i>R</i>-factors based on <i>F</i>^2^ are statistically about twice as large
as those based on <i>F</i>, and <i>R</i>- factors based on ALL data will be
even larger.
;
_reflns_number_total     7479
_reflns_number_gt     6078
_reflns_threshold_expression     I>2\s(I)
_refine_ls_structure_factor_coef     Fsqd
_refine_ls_matrix_type     full
_refine_ls_R_factor_all     0.0394
_refine_ls_R_factor_gt     0.0271
_refine_ls_wR_factor_gt     0.0365
_refine_ls_wR_factor_ref     0.0373
_refine_ls_goodness_of_fit_ref     1.036
_refine_ls_restrained_S_all     1.036
_refine_ls_number_reflns     7479
_refine_ls_number_parameters     407
_refine_ls_number_restraints     0
_refine_ls_hydrogen_treatment     constr
_refine_ls_weighting_scheme     calc
_refine_ls_weighting_details
                 'calc w=1/[\s^2^(Fo^2^)+(0.0104P)^2^] where P=(Fo^2^+2Fc^2^)/3'
_atom_sites_solution_hydrogens     geom
_atom_sites_solution_primary     direct
_atom_sites_solution_secondary     difmap
_refine_ls_shift/su_max     0.002
_refine_ls_shift/su_mean     0.000
_refine_diff_density_max     0.809
_refine_diff_density_min     -0.519
_refine_ls_extinction_method     none
_refine_ls_extinction_coef     ?
_refine_ls_abs_structure_details     'Flack (1983), <b>3264</b> Friedel pairs'
_refine_ls_abs_structure_Flack     -0.008(10)
loop_
    _atom_type_symbol
    _atom_type_description
    _atom_type_scat_dispersion_real
    _atom_type_scat_dispersion_imag
    _atom_type_scat_source
    'C' 'C' 0.0033 0.0016
                         'International Tables Vol C Tables 4.2.6.8 and 6.1.1.4'
    'H' 'H' 0.0000 0.0000
                         'International Tables Vol C Tables 4.2.6.8 and 6.1.1.4'
    'O' 'O' 0.0106 0.0060
                         'International Tables Vol C Tables 4.2.6.8 and 6.1.1.4'
    'Cu' 'Cu' 0.3201 1.2651
                         'International Tables Vol C Tables 4.2.6.8 and 6.1.1.4'
    'Sb' 'Sb' -0.5866 1.5461
                         'International Tables Vol C Tables 4.2.6.8 and 6.1.1.4'
    'F' 'F' 0.0171 0.0103
                         'International Tables Vol C Tables 4.2.6.8 and 6.1.1.4'
    'N' 'N' 0.0061 0.0033
                         'International Tables Vol C Tables 4.2.6.8 and 6.1.1.4'
_computing_data_collection     'CrysAlis CCD (Oxford Diffraction, 2008)'
_computing_cell_refinement     'CrysAlis CCD (Oxford Diffraction, 2008)'
_computing_data_reduction     'CrysAlis CCD (Oxford Diffraction, 2008)'
_computing_structure_solution     'SHELXS97 (Sheldrick, 2008)'
_computing_structure_refinement     'SHELXL97 (Sheldrick, 2008)'
_computing_molecular_graphics     'SHELXTL-Plus (Sheldrick, 2008)'
_computing_publication_material
                            'SHELXL97 (Sheldrick, 2008) and PLATON (Spek, 2009)'
loop_
    _atom_site_type_symbol
    _atom_site_label
    _atom_site_fract_x
    _atom_site_fract_y
    _atom_site_fract_z
    _atom_site_U_iso_or_equiv
    _atom_site_adp_type
    _atom_site_calc_flag
    _atom_site_refinement_flags
    _atom_site_occupancy
    _atom_site_disorder_assembly
    _atom_site_disorder_group
    C C1 0.5137(4) -0.0127(2) 0.49613(13) 0.0289(9) Uani d . 1 . .
    H H1 0.4400 -0.0272 0.5213 0.035 Uiso calc R 1 . .
    C C2 0.6042(3) -0.0081(2) 0.40077(13) 0.0401(10) Uani d . 1 . .
    H H2A 0.6808 0.0202 0.4210 0.060 Uiso calc R 1 . .
    H H2B 0.5682 0.0317 0.3712 0.060 Uiso calc R 1 . .
    H H2C 0.6367 -0.0622 0.3825 0.060 Uiso calc R 1 . .
    C C3 0.3714(4) -0.0676(3) 0.41833(15) 0.0533(12) Uani d . 1 . .
    H H3A 0.3091 -0.0825 0.4500 0.080 Uiso calc R 1 . .
    H H3B 0.3947 -0.1209 0.3968 0.080 Uiso calc R 1 . .
    H H3C 0.3264 -0.0256 0.3925 0.080 Uiso calc R 1 . .
    C C4 0.4588(3) 0.1619(2) 0.58081(13) 0.0256(8) Uani d . 1 . .
    H H4 0.5160 0.1732 0.5484 0.031 Uiso calc R 1 . .
    C C5 0.2758(4) 0.2059(3) 0.64305(15) 0.0542(12) Uani d . 1 . .
    H H5A 0.2778 0.1441 0.6548 0.081 Uiso calc R 1 . .
    H H5B 0.1810 0.2231 0.6343 0.081 Uiso calc R 1 . .
    H H5C 0.3114 0.2425 0.6744 0.081 Uiso calc R 1 . .
    C C6 0.3425(4) 0.2977(2) 0.55892(15) 0.0454(10) Uani d . 1 . .
    H H6A 0.3591 0.3486 0.5837 0.068 Uiso calc R 1 . .
    H H6B 0.2484 0.3001 0.5439 0.068 Uiso calc R 1 . .
    H H6C 0.4078 0.2982 0.5268 0.068 Uiso calc R 1 . .
    C C7 0.4543(3) 0.0165(2) 0.74066(13) 0.0287(9) Uani d . 1 . .
    H H7 0.4068 0.0057 0.7031 0.034 Uiso calc R 1 . .
    C C8 0.4871(4) -0.0730(2) 0.76668(15) 0.0483(12) Uani d . 1 . .
    H H8A 0.5467 -0.1059 0.7403 0.073 Uiso calc R 1 . .
    H H8B 0.4015 -0.1057 0.7728 0.073 Uiso calc R 1 . .
    H H8C 0.5342 -0.0651 0.8036 0.073 Uiso calc R 1 . .
    C C9 0.3533(4) 0.0675(3) 0.77929(14) 0.0444(11) Uani d . 1 . .
    H H9A 0.3973 0.0803 0.8164 0.067 Uiso calc R 1 . .
    H H9B 0.2707 0.0320 0.7857 0.067 Uiso calc R 1 . .
    H H9C 0.3278 0.1226 0.7604 0.067 Uiso calc R 1 . .
    C C10 0.5804(3) 0.0722(2) 0.72801(12) 0.0211(8) Uani d . 1 . .
    H H10 0.5518 0.1305 0.7123 0.025 Uiso calc R 1 . .
    C C11 0.6784(4) 0.0848(2) 0.77903(13) 0.0324(9) Uani d . 1 . .
    H H11A 0.7194 0.1443 0.7786 0.039 Uiso calc R 1 . .
    H H11B 0.6298 0.0761 0.8161 0.039 Uiso calc R 1 . .
    C C12 0.7743(3) -0.0033(2) 0.71476(13) 0.0253(8) Uani d . 1 . .
    C C13 0.8862(3) -0.0654(2) 0.69651(13) 0.0299(9) Uani d . 1 . .
    C C14 0.8660(4) -0.1533(2) 0.72814(14) 0.0482(11) Uani d . 1 . .
    H H14A 0.8620 -0.1428 0.7698 0.072 Uiso calc R 1 . .
    H H14B 0.9432 -0.1924 0.7194 0.072 Uiso calc R 1 . .
    H H14C 0.7800 -0.1806 0.7153 0.072 Uiso calc R 1 . .
    C C15 1.0259(3) -0.0252(3) 0.71247(15) 0.0457(11) Uani d . 1 . .
    H H15A 1.0368 0.0312 0.6927 0.069 Uiso calc R 1 . .
    H H15B 1.0997 -0.0650 0.7006 0.069 Uiso calc R 1 . .
    H H15C 1.0303 -0.0161 0.7542 0.069 Uiso calc R 1 . .
    C C16 0.8874(3) -0.0824(2) 0.63266(13) 0.0241(8) Uani d . 1 . .
    C C17 0.9624(4) -0.1531(2) 0.55485(14) 0.0317(9) Uani d . 1 . .
    H H17A 0.9144 -0.2091 0.5469 0.038 Uiso calc R 1 . .
    H H17B 1.0517 -0.1530 0.5343 0.038 Uiso calc R 1 . .
    C C18 0.8747(3) -0.0751(2) 0.53675(13) 0.0221(8) Uani d . 1 . .
    H H18 0.7999 -0.0951 0.5103 0.027 Uiso calc R 1 . .
    C C19 0.9522(4) 0.0016(2) 0.50941(13) 0.0295(9) Uani d . 1 . .
    H H19 0.8849 0.0508 0.5049 0.035 Uiso calc R 1 . .
    C C20 1.0693(4) 0.0358(2) 0.54629(15) 0.0429(10) Uani d . 1 . .
    H H20A 1.0330 0.0564 0.5833 0.064 Uiso calc R 1 . .
    H H20B 1.1149 0.0845 0.5264 0.064 Uiso calc R 1 . .
    H H20C 1.1358 -0.0114 0.5530 0.064 Uiso calc R 1 . .
    C C21 1.0018(4) -0.0230(3) 0.44894(15) 0.0426(10) Uani d . 1 . .
    H H21A 1.0490 0.0273 0.4316 0.064 Uiso calc R 1 . .
    H H21B 0.9227 -0.0393 0.4251 0.064 Uiso calc R 1 . .
    H H21C 1.0654 -0.0726 0.4515 0.064 Uiso calc R 1 . .
    Cu Cu 0.64767(4) 0.02331(2) 0.602048(15) 0.01965(9) Uani d . 1 . .
    F F1 0.8666(3) 0.37550(14) 0.65651(10) 0.0660(8) Uani d . 1 . .
    F F2 0.7212(2) 0.32927(15) 0.56382(10) 0.0693(8) Uani d . 1 . .
    F F3 0.6661(2) 0.25671(14) 0.66418(9) 0.0605(7) Uani d . 1 . .
    F F4 0.9252(2) 0.20713(17) 0.67247(9) 0.0705(7) Uani d . 1 . .
    F F5 0.77901(19) 0.16435(12) 0.58166(8) 0.0398(5) Uani d . 1 . .
    F F6 0.97787(19) 0.28174(17) 0.57245(9) 0.0569(6) Uani d . 1 . .
    F F7 0.5062(2) -0.10547(12) 0.61729(9) 0.0539(6) Uani d . 1 . .
    F F8 0.3044(3) -0.15540(19) 0.54937(11) 0.0903(10) Uani d . 1 . .
    F F9 0.5315(3) -0.2408(2) 0.55262(12) 0.1229(13) Uani d . 1 . .
    F F10 0.3038(3) -0.31014(16) 0.59552(11) 0.1034(10) Uani d . 1 . .
    F F11 0.5076(3) -0.26059(18) 0.66505(11) 0.0897(9) Uani d . 1 . .
    F F12 0.2818(2) -0.1733(2) 0.66203(12) 0.0942(10) Uani d . 1 . .
    N N1 0.4964(3) -0.02873(19) 0.44157(11) 0.0281(7) Uani d . 1 . .
    N N2 0.3604(3) 0.21768(18) 0.59222(10) 0.0273(7) Uani d . 1 . .
    N N3 0.6737(3) 0.02687(16) 0.68626(9) 0.0188(6) Uani d . 1 . .
    N N4 0.8145(3) -0.04765(16) 0.59293(10) 0.0192(6) Uani d . 1 . .
    O O1 0.6184(2) 0.01985(15) 0.51831(8) 0.0240(5) Uani d . 1 . .
    O O2 0.4822(2) 0.09465(13) 0.60992(9) 0.0232(5) Uani d . 1 . .
    O O3 0.7822(2) 0.01878(17) 0.77070(9) 0.0345(6) Uani d . 1 . .
    O O4 0.9819(2) -0.14044(14) 0.61644(10) 0.0347(6) Uani d . 1 . .
    Sb Sb1 0.82253(2) 0.270184(15) 0.619240(9) 0.02832(6) Uani d . 1 . .
    Sb Sb2 0.40579(2) -0.208325(15) 0.607463(10) 0.03231(6) Uani d . 1 . .
loop_
    _atom_site_aniso_label
    _atom_site_aniso_U_11
    _atom_site_aniso_U_22
    _atom_site_aniso_U_33
    _atom_site_aniso_U_12
    _atom_site_aniso_U_13
    _atom_site_aniso_U_23
    C1 0.037(2) 0.032(2) 0.0181(19) 0.007(2) 0.0039(16) 0.0065(17)
    C2 0.046(2) 0.056(3) 0.0185(18) 0.013(2) 0.0007(17) -0.0003(17)
    C3 0.058(3) 0.071(3) 0.030(2) -0.024(3) -0.0164(19) 0.002(2)
    C4 0.026(2) 0.032(2) 0.0195(18) -0.0009(19) 0.0029(15) -0.0005(17)
    C5 0.046(2) 0.073(3) 0.043(2) 0.040(3) 0.0168(18) 0.009(2)
    C6 0.051(3) 0.034(2) 0.051(2) 0.017(2) -0.004(2) 0.0040(19)
    C7 0.033(2) 0.041(2) 0.0115(17) -0.015(2) 0.0025(14) 0.0001(16)
    C8 0.065(3) 0.048(3) 0.032(2) -0.015(2) 0.011(2) 0.007(2)
    C9 0.046(3) 0.061(3) 0.026(2) -0.014(2) 0.0115(18) -0.0117(19)
    C10 0.0221(19) 0.028(2) 0.0135(16) 0.0001(18) -0.0008(14) -0.0016(14)
    C11 0.034(2) 0.041(2) 0.0223(18) 0.004(2) 0.0015(17) -0.0109(16)
    C12 0.025(2) 0.032(2) 0.0185(18) -0.0036(18) -0.0003(14) 0.0049(16)
    C13 0.032(2) 0.035(2) 0.0219(18) 0.005(2) -0.0057(15) 0.0043(16)
    C14 0.066(3) 0.047(3) 0.032(2) 0.014(2) 0.000(2) 0.0125(19)
    C15 0.039(2) 0.072(3) 0.027(2) 0.015(2) -0.0120(17) -0.013(2)
    C16 0.025(2) 0.0183(18) 0.0286(19) -0.0002(17) 0.0016(15) 0.0023(15)
    C17 0.038(2) 0.023(2) 0.034(2) 0.0064(19) 0.0071(17) -0.0083(17)
    C18 0.020(2) 0.023(2) 0.0231(18) 0.0025(17) 0.0029(13) -0.0055(15)
    C19 0.034(2) 0.030(2) 0.0244(19) 0.0044(19) 0.0065(15) -0.0016(16)
    C20 0.046(3) 0.038(2) 0.044(2) -0.010(2) 0.008(2) 0.000(2)
    C21 0.042(2) 0.050(3) 0.036(2) 0.000(2) 0.0171(18) -0.004(2)
    Cu 0.0244(2) 0.0223(2) 0.01230(19) 0.00190(19) 0.00036(16) 0.00085(17)
    F1 0.089(2) 0.0442(14) 0.0649(17) -0.0308(14) 0.0121(13) -0.0198(12)
    F2 0.0860(19) 0.0492(16) 0.0727(18) 0.0242(14) -0.0256(14) 0.0122(13)
    F3 0.0603(13) 0.0506(15) 0.0704(15) -0.0135(13) 0.0353(12) -0.0259(12)
    F4 0.0802(17) 0.0779(18) 0.0534(14) 0.0076(17) -0.0219(12) 0.0184(15)
    F5 0.0443(13) 0.0282(12) 0.0470(13) -0.0084(10) 0.0141(9) -0.0097(10)
    F6 0.0401(12) 0.0687(18) 0.0618(14) -0.0192(14) 0.0148(10) -0.0022(14)
    F7 0.0751(15) 0.0443(13) 0.0422(14) -0.0327(11) -0.0080(12) 0.0008(12)
    F8 0.0765(19) 0.108(2) 0.0861(19) -0.0432(18) -0.0446(16) 0.0576(17)
    F9 0.123(2) 0.145(3) 0.101(2) -0.017(2) 0.0507(19) -0.077(2)
    F10 0.166(3) 0.0594(18) 0.085(2) -0.0660(19) -0.0287(19) 0.0046(15)
    F11 0.097(2) 0.068(2) 0.105(2) 0.0046(16) -0.0373(16) 0.0335(18)
    F12 0.0541(17) 0.135(3) 0.094(2) -0.0123(17) 0.0283(14) -0.028(2)
    N1 0.0313(17) 0.0369(19) 0.0161(15) 0.0008(16) -0.0018(13) 0.0025(14)
    N2 0.0270(15) 0.0310(17) 0.0238(14) 0.0080(16) -0.0014(11) 0.0036(13)
    N3 0.0200(15) 0.0206(15) 0.0159(13) -0.0055(15) 0.0026(12) 0.0018(11)
    N4 0.0227(15) 0.0151(14) 0.0197(14) 0.0004(14) 0.0028(12) 0.0004(11)
    O1 0.0245(14) 0.0312(14) 0.0164(12) 0.0012(12) -0.0031(9) -0.0015(10)
    O2 0.0267(12) 0.0247(12) 0.0184(12) 0.0055(10) 0.0031(10) 0.0070(11)
    O3 0.0385(15) 0.0518(18) 0.0131(12) 0.0099(14) -0.0065(10) -0.0055(12)
    O4 0.0393(14) 0.0307(14) 0.0340(15) 0.0170(12) -0.0026(12) -0.0011(13)
    Sb1 0.03023(13) 0.02309(12) 0.03164(13) -0.00408(12) -0.00031(11)
                                                                    -0.00031(11)
    Sb2 0.04411(15) 0.02205(13) 0.03076(13) -0.00479(12) -0.00402(11)
                                                                    -0.00098(11)
_geom_special_details
;
All e.s.d.'s (except the e.s.d. in the dihedral angle between two l.s. planes)
are estimated using the full covariance matrix. The cell e.s.d.'s are taken
into account individually in the estimation of e.s.d.'s in distances, angles
and torsion angles; correlations between e.s.d.'s in cell parameters are only
used when they are defined by crystal symmetry. An approximate (isotropic)
treatment of cell e.s.d.'s is used for estimating e.s.d.'s involving l.s.
planes.
;
loop_
    _geom_bond_atom_site_label_1
    _geom_bond_atom_site_label_2
    _geom_bond_site_symmetry_2
    _geom_bond_distance
    _geom_bond_publ_flag
    C1 O1 . 1.245(4) ?
    C1 N1 . 1.300(4) ?
    C1 H1 . 0.9500 ?
    C2 N1 . 1.448(4) ?
    C2 H2A . 0.9800 ?
    C2 H2B . 0.9800 ?
    C2 H2C . 0.9800 ?
    C3 N1 . 1.456(4) ?
    C3 H3A . 0.9800 ?
    C3 H3B . 0.9800 ?
    C3 H3C . 0.9800 ?
    C4 O2 . 1.249(4) ?
    C4 N2 . 1.307(4) ?
    C4 H4 . 0.9500 ?
    C5 N2 . 1.450(4) ?
    C5 H5A . 0.9800 ?
    C5 H5B . 0.9800 ?
    C5 H5C . 0.9800 ?
    C6 N2 . 1.454(4) ?
    C6 H6A . 0.9800 ?
    C6 H6B . 0.9800 ?
    C6 H6C . 0.9800 ?
    C7 C10 . 1.521(4) ?
    C7 C8 . 1.526(5) ?
    C7 C9 . 1.540(5) ?
    C7 H7 . 1.0000 ?
    C8 H8A . 0.9800 ?
    C8 H8B . 0.9800 ?
    C8 H8C . 0.9800 ?
    C9 H9A . 0.9800 ?
    C9 H9B . 0.9800 ?
    C9 H9C . 0.9800 ?
    C10 N3 . 1.497(4) ?
    C10 C11 . 1.532(4) ?
    C10 H10 . 1.0000 ?
    C11 O3 . 1.439(4) ?
    C11 H11A . 0.9900 ?
    C11 H11B . 0.9900 ?
    C12 N3 . 1.268(4) ?
    C12 O3 . 1.343(4) ?
    C12 C13 . 1.503(5) ?
    C13 C16 . 1.504(4) ?
    C13 C15 . 1.536(4) ?
    C13 C14 . 1.540(5) ?
    C14 H14A . 0.9800 ?
    C14 H14B . 0.9800 ?
    C14 H14C . 0.9800 ?
    C15 H15A . 0.9800 ?
    C15 H15B . 0.9800 ?
    C15 H15C . 0.9800 ?
    C16 N4 . 1.278(4) ?
    C16 O4 . 1.330(4) ?
    C17 O4 . 1.455(4) ?
    C17 C18 . 1.523(4) ?
    C17 H17A . 0.9900 ?
    C17 H17B . 0.9900 ?
    C18 N4 . 1.489(4) ?
    C18 C19 . 1.529(4) ?
    C18 H18 . 1.0000 ?
    C19 C20 . 1.517(4) ?
    C19 C21 . 1.530(4) ?
    C19 H19 . 1.0000 ?
    C20 H20A . 0.9800 ?
    C20 H20B . 0.9800 ?
    C20 H20C . 0.9800 ?
    C21 H21A . 0.9800 ?
    C21 H21B . 0.9800 ?
    C21 H21C . 0.9800 ?
    Cu O2 . 1.951(2) y
    Cu N4 . 1.962(2) y
    Cu O1 . 1.964(2) y
    Cu N3 . 1.971(2) y
    Cu F7 . 2.4232(18) y
    Cu F5 . 2.5452(19) y
    F1 Sb1 . 1.873(2) ?
    F2 Sb1 . 1.854(2) ?
    F3 Sb1 . 1.8560(18) ?
    F4 Sb1 . 1.856(2) ?
    F5 Sb1 . 1.8822(18) ?
    F6 Sb1 . 1.8687(19) ?
    F7 Sb2 . 1.8613(18) ?
    F8 Sb2 . 1.855(2) ?
    F9 Sb2 . 1.832(2) ?
    F10 Sb2 . 1.863(2) ?
    F11 Sb2 . 1.844(2) ?
    F12 Sb2 . 1.828(2) ?
loop_
    _geom_angle_atom_site_label_1
    _geom_angle_atom_site_label_2
    _geom_angle_atom_site_label_3
    _geom_angle_site_symmetry_1
    _geom_angle_site_symmetry_3
    _geom_angle
    _geom_angle_publ_flag
    O1 C1 N1 . . 125.7(3) ?
    O1 C1 H1 . . 117.1 ?
    N1 C1 H1 . . 117.1 ?
    N1 C2 H2A . . 109.5 ?
    N1 C2 H2B . . 109.5 ?
    H2A C2 H2B . . 109.5 ?
    N1 C2 H2C . . 109.5 ?
    H2A C2 H2C . . 109.5 ?
    H2B C2 H2C . . 109.5 ?
    N1 C3 H3A . . 109.5 ?
    N1 C3 H3B . . 109.5 ?
    H3A C3 H3B . . 109.5 ?
    N1 C3 H3C . . 109.5 ?
    H3A C3 H3C . . 109.5 ?
    H3B C3 H3C . . 109.5 ?
    O2 C4 N2 . . 123.9(3) ?
    O2 C4 H4 . . 118.1 ?
    N2 C4 H4 . . 118.1 ?
    N2 C5 H5A . . 109.5 ?
    N2 C5 H5B . . 109.5 ?
    H5A C5 H5B . . 109.5 ?
    N2 C5 H5C . . 109.5 ?
    H5A C5 H5C . . 109.5 ?
    H5B C5 H5C . . 109.5 ?
    N2 C6 H6A . . 109.5 ?
    N2 C6 H6B . . 109.5 ?
    H6A C6 H6B . . 109.5 ?
    N2 C6 H6C . . 109.5 ?
    H6A C6 H6C . . 109.5 ?
    H6B C6 H6C . . 109.5 ?
    C10 C7 C8 . . 114.1(3) ?
    C10 C7 C9 . . 110.1(3) ?
    C8 C7 C9 . . 110.8(3) ?
    C10 C7 H7 . . 107.2 ?
    C8 C7 H7 . . 107.2 ?
    C9 C7 H7 . . 107.2 ?
    C7 C8 H8A . . 109.5 ?
    C7 C8 H8B . . 109.5 ?
    H8A C8 H8B . . 109.5 ?
    C7 C8 H8C . . 109.5 ?
    H8A C8 H8C . . 109.5 ?
    H8B C8 H8C . . 109.5 ?
    C7 C9 H9A . . 109.5 ?
    C7 C9 H9B . . 109.5 ?
    H9A C9 H9B . . 109.5 ?
    C7 C9 H9C . . 109.5 ?
    H9A C9 H9C . . 109.5 ?
    H9B C9 H9C . . 109.5 ?
    N3 C10 C7 . . 110.8(3) ?
    N3 C10 C11 . . 100.4(2) ?
    C7 C10 C11 . . 115.0(3) ?
    N3 C10 H10 . . 110.1 ?
    C7 C10 H10 . . 110.1 ?
    C11 C10 H10 . . 110.1 ?
    O3 C11 C10 . . 104.2(2) ?
    O3 C11 H11A . . 110.9 ?
    C10 C11 H11A . . 110.9 ?
    O3 C11 H11B . . 110.9 ?
    C10 C11 H11B . . 110.9 ?
    H11A C11 H11B . . 108.9 ?
    N3 C12 O3 . . 117.2(3) ?
    N3 C12 C13 . . 129.8(3) ?
    O3 C12 C13 . . 112.9(3) ?
    C12 C13 C16 . . 113.1(3) ?
    C12 C13 C15 . . 108.7(3) ?
    C16 C13 C15 . . 107.4(3) ?
    C12 C13 C14 . . 108.8(3) ?
    C16 C13 C14 . . 108.7(3) ?
    C15 C13 C14 . . 110.2(3) ?
    C13 C14 H14A . . 109.5 ?
    C13 C14 H14B . . 109.5 ?
    H14A C14 H14B . . 109.5 ?
    C13 C14 H14C . . 109.5 ?
    H14A C14 H14C . . 109.5 ?
    H14B C14 H14C . . 109.5 ?
    C13 C15 H15A . . 109.5 ?
    C13 C15 H15B . . 109.5 ?
    H15A C15 H15B . . 109.5 ?
    C13 C15 H15C . . 109.5 ?
    H15A C15 H15C . . 109.5 ?
    H15B C15 H15C . . 109.5 ?
    N4 C16 O4 . . 117.1(3) ?
    N4 C16 C13 . . 129.4(3) ?
    O4 C16 C13 . . 113.5(3) ?
    O4 C17 C18 . . 103.9(2) ?
    O4 C17 H17A . . 111.0 ?
    C18 C17 H17A . . 111.0 ?
    O4 C17 H17B . . 111.0 ?
    C18 C17 H17B . . 111.0 ?
    H17A C17 H17B . . 109.0 ?
    N4 C18 C17 . . 101.4(2) ?
    N4 C18 C19 . . 110.0(3) ?
    C17 C18 C19 . . 115.8(3) ?
    N4 C18 H18 . . 109.7 ?
    C17 C18 H18 . . 109.7 ?
    C19 C18 H18 . . 109.7 ?
    C20 C19 C18 . . 113.5(3) ?
    C20 C19 C21 . . 111.4(3) ?
    C18 C19 C21 . . 110.4(3) ?
    C20 C19 H19 . . 107.1 ?
    C18 C19 H19 . . 107.1 ?
    C21 C19 H19 . . 107.1 ?
    C19 C20 H20A . . 109.5 ?
    C19 C20 H20B . . 109.5 ?
    H20A C20 H20B . . 109.5 ?
    C19 C20 H20C . . 109.5 ?
    H20A C20 H20C . . 109.5 ?
    H20B C20 H20C . . 109.5 ?
    C19 C21 H21A . . 109.5 ?
    C19 C21 H21B . . 109.5 ?
    H21A C21 H21B . . 109.5 ?
    C19 C21 H21C . . 109.5 ?
    H21A C21 H21C . . 109.5 ?
    H21B C21 H21C . . 109.5 ?
    O2 Cu N4 . . 179.10(10) ?
    O2 Cu O1 . . 89.32(9) ?
    N4 Cu O1 . . 89.90(9) ?
    O2 Cu N3 . . 89.86(10) ?
    N4 Cu N3 . . 90.92(10) y
    O1 Cu N3 . . 179.05(10) ?
    O2 Cu F7 . . 88.26(8) ?
    N4 Cu F7 . . 92.21(9) ?
    O1 Cu F7 . . 92.32(8) ?
    N3 Cu F7 . . 87.16(9) ?
    O2 Cu F5 . . 87.74(8) ?
    N4 Cu F5 . . 91.75(8) ?
    O1 Cu F5 . . 84.92(8) ?
    N3 Cu F5 . . 95.54(8) ?
    F7 Cu F5 . . 175.16(7) ?
    Sb1 F5 Cu . . 138.67(9) y
    Sb2 F7 Cu . . 164.27(12) y
    C1 N1 C2 . . 120.1(3) ?
    C1 N1 C3 . . 123.0(3) ?
    C2 N1 C3 . . 116.8(3) ?
    C4 N2 C5 . . 120.0(3) ?
    C4 N2 C6 . . 121.7(3) ?
    C5 N2 C6 . . 117.9(3) ?
    C12 N3 C10 . . 107.3(2) ?
    C12 N3 Cu . . 127.3(2) ?
    C10 N3 Cu . . 125.2(2) ?
    C16 N4 C18 . . 107.3(3) ?
    C16 N4 Cu . . 127.6(2) ?
    C18 N4 Cu . . 125.06(19) ?
    C1 O1 Cu . . 122.6(2) ?
    C4 O2 Cu . . 123.9(2) ?
    C12 O3 C11 . . 105.4(2) ?
    C16 O4 C17 . . 106.0(2) ?
    F2 Sb1 F3 . . 90.45(11) ?
    F2 Sb1 F4 . . 177.53(11) ?
    F3 Sb1 F4 . . 90.55(10) ?
    F2 Sb1 F6 . . 88.91(11) ?
    F3 Sb1 F6 . . 178.42(10) ?
    F4 Sb1 F6 . . 90.03(10) ?
    F2 Sb1 F1 . . 91.46(11) ?
    F3 Sb1 F1 . . 91.31(9) ?
    F4 Sb1 F1 . . 90.78(11) ?
    F6 Sb1 F1 . . 90.14(10) ?
    F2 Sb1 F5 . . 88.61(10) ?
    F3 Sb1 F5 . . 88.92(8) ?
    F4 Sb1 F5 . . 89.16(10) ?
    F6 Sb1 F5 . . 89.63(9) ?
    F1 Sb1 F5 . . 179.76(10) ?
    F12 Sb2 F9 . . 178.67(15) ?
    F12 Sb2 F11 . . 88.77(13) ?
    F9 Sb2 F11 . . 91.63(14) ?
    F12 Sb2 F8 . . 91.47(13) ?
    F9 Sb2 F8 . . 88.12(14) ?
    F11 Sb2 F8 . . 179.62(12) ?
    F12 Sb2 F7 . . 90.88(11) ?
    F9 Sb2 F7 . . 87.85(12) ?
    F11 Sb2 F7 . . 89.62(11) ?
    F8 Sb2 F7 . . 90.09(10) ?
    F12 Sb2 F10 . . 89.71(13) ?
    F9 Sb2 F10 . . 91.55(14) ?
    F11 Sb2 F10 . . 91.94(12) ?
    F8 Sb2 F10 . . 88.36(12) ?
    F7 Sb2 F10 . . 178.35(11) ?
loop_
    _geom_torsion_atom_site_label_1
    _geom_torsion_atom_site_label_2
    _geom_torsion_atom_site_label_3
    _geom_torsion_atom_site_label_4
    _geom_torsion_site_symmetry_1
    _geom_torsion_site_symmetry_2
    _geom_torsion_site_symmetry_3
    _geom_torsion_site_symmetry_4
    _geom_torsion
    _geom_torsion_publ_flag
    C8 C7 C10 N3 . . . . 59.8(3) ?
    C9 C7 C10 N3 . . . . -174.9(3) ?
    C8 C7 C10 C11 . . . . -53.1(4) ?
    C9 C7 C10 C11 . . . . 72.1(4) ?
    N3 C10 C11 O3 . . . . -22.7(3) ?
    C7 C10 C11 O3 . . . . 96.3(3) ?
    N3 C12 C13 C16 . . . . 9.9(5) ?
    O3 C12 C13 C16 . . . . -173.6(3) ?
    N3 C12 C13 C15 . . . . 129.1(4) ?
    O3 C12 C13 C15 . . . . -54.4(4) ?
    N3 C12 C13 C14 . . . . -110.9(4) ?
    O3 C12 C13 C14 . . . . 65.6(4) ?
    C12 C13 C16 N4 . . . . 5.2(5) ?
    C15 C13 C16 N4 . . . . -114.8(4) ?
    C14 C13 C16 N4 . . . . 126.0(4) ?
    C12 C13 C16 O4 . . . . -177.0(3) ?
    C15 C13 C16 O4 . . . . 63.0(4) ?
    C14 C13 C16 O4 . . . . -56.2(4) ?
    O4 C17 C18 N4 . . . . -20.0(3) ?
    O4 C17 C18 C19 . . . . 99.0(3) ?
    N4 C18 C19 C20 . . . . 59.9(4) ?
    C17 C18 C19 C20 . . . . -54.3(4) ?
    N4 C18 C19 C21 . . . . -174.2(3) ?
    C17 C18 C19 C21 . . . . 71.6(4) ?
    O2 Cu F5 Sb1 . . . . 62.36(16) ?
    N4 Cu F5 Sb1 . . . . -118.37(16) ?
    O1 Cu F5 Sb1 . . . . 151.89(16) ?
    N3 Cu F5 Sb1 . . . . -27.28(17) ?
    O2 Cu F7 Sb2 . . . . 106.6(4) ?
    N4 Cu F7 Sb2 . . . . -72.7(4) ?
    O1 Cu F7 Sb2 . . . . 17.3(4) ?
    N3 Cu F7 Sb2 . . . . -163.5(4) ?
    O1 C1 N1 C2 . . . . -0.3(5) ?
    O1 C1 N1 C3 . . . . 179.5(3) ?
    O2 C4 N2 C5 . . . . 3.6(5) ?
    O2 C4 N2 C6 . . . . 176.4(3) ?
    O3 C12 N3 C10 . . . . -6.7(4) ?
    C13 C12 N3 C10 . . . . 169.7(3) ?
    O3 C12 N3 Cu . . . . 169.3(2) ?
    C13 C12 N3 Cu . . . . -14.2(5) ?
    C7 C10 N3 C12 . . . . -103.8(3) ?
    C11 C10 N3 C12 . . . . 18.2(3) ?
    C7 C10 N3 Cu . . . . 80.0(3) ?
    C11 C10 N3 Cu . . . . -158.0(2) ?
    O2 Cu N3 C12 . . . . -174.6(3) ?
    N4 Cu N3 C12 . . . . 4.9(3) ?
    F7 Cu N3 C12 . . . . 97.1(3) ?
    F5 Cu N3 C12 . . . . -86.9(3) ?
    O2 Cu N3 C10 . . . . 0.8(2) ?
    N4 Cu N3 C10 . . . . -179.7(2) ?
    F7 Cu N3 C10 . . . . -87.5(2) ?
    F5 Cu N3 C10 . . . . 88.5(2) ?
    O4 C16 N4 C18 . . . . -8.3(4) ?
    C13 C16 N4 C18 . . . . 169.4(3) ?
    O4 C16 N4 Cu . . . . 168.4(2) ?
    C13 C16 N4 Cu . . . . -13.8(5) ?
    C17 C18 N4 C16 . . . . 17.6(3) ?
    C19 C18 N4 C16 . . . . -105.6(3) ?
    C17 C18 N4 Cu . . . . -159.3(2) ?
    C19 C18 N4 Cu . . . . 77.5(3) ?
    O1 Cu N4 C16 . . . . -171.4(3) ?
    N3 Cu N4 C16 . . . . 8.1(3) ?
    F7 Cu N4 C16 . . . . -79.1(3) ?
    F5 Cu N4 C16 . . . . 103.7(3) ?
    O1 Cu N4 C18 . . . . 4.8(2) ?
    N3 Cu N4 C18 . . . . -175.7(2) ?
    F7 Cu N4 C18 . . . . 97.1(2) ?
    F5 Cu N4 C18 . . . . -80.1(2) ?
    N1 C1 O1 Cu . . . . -169.4(3) ?
    O2 Cu O1 C1 . . . . -61.1(3) ?
    N4 Cu O1 C1 . . . . 119.4(3) ?
    F7 Cu O1 C1 . . . . 27.2(3) ?
    F5 Cu O1 C1 . . . . -148.9(3) ?
    N2 C4 O2 Cu . . . . -168.2(2) ?
    O1 Cu O2 C4 . . . . -50.1(2) ?
    N3 Cu O2 C4 . . . . 130.4(3) ?
    F7 Cu O2 C4 . . . . -142.4(3) ?
    F5 Cu O2 C4 . . . . 34.9(2) ?
    N3 C12 O3 C11 . . . . -9.1(4) ?
    C13 C12 O3 C11 . . . . 173.9(3) ?
    C10 C11 O3 C12 . . . . 20.0(3) ?
    N4 C16 O4 C17 . . . . -5.6(4) ?
    C13 C16 O4 C17 . . . . 176.3(3) ?
    C18 C17 O4 C16 . . . . 16.4(3) ?
    Cu F5 Sb1 F2 . . . . -116.14(16) ?
    Cu F5 Sb1 F3 . . . . -25.67(15) ?
    Cu F5 Sb1 F4 . . . . 64.90(15) ?
    Cu F5 Sb1 F6 . . . . 154.94(15) ?
    Cu F7 Sb2 F12 . . . . -145.8(4) ?
    Cu F7 Sb2 F9 . . . . 33.8(4) ?
    Cu F7 Sb2 F11 . . . . 125.5(4) ?
    Cu F7 Sb2 F8 . . . . -54.3(4) ?
data_global
_journal_date_recd_electronic     2010-11-17
_journal_date_accepted     2010-11-22
_journal_name_full     'Acta Crystallographica, Section E'
_journal_year     2010
_journal_volume     66
_journal_issue     12
_journal_page_first     m1688
_journal_page_last     m1688
_journal_paper_category     QM
_journal_coeditor_code     HB5747
_publ_contact_author_name     'Dr. Hans Preut'
_publ_contact_author_address
;       Fachbereich Chemie
 Technische Universit\"at Dortmund
 Otto-Hahn-Strasse 6
 44221 Dortmund
 Germany
;
_publ_contact_author_email     'hans.preut@tu-dortmund.de'
_publ_contact_author_fax     ?
_publ_contact_author_phone     '49-231-755-3813'
_publ_section_title
;\
{2,2-Bis[(4<i>S</i>)-4-isopropyl-4,5-dihydro-1,3-oxazol-2-yl]propane}\
bis(<i>N</i>,<i>N</i>-dimethylformamide)copper(II)
bis[hexafluoridoantimonate(V)]
;
loop_
    _publ_author_name
    _publ_author_footnote
    _publ_author_address
    'Zeh, Julia' .
;      Fakult\"at Chemie
       Technische Universit\"at Dortmund
       Otto-Hahn-Strasse 6
       44221 Dortmund
       Germany
;
    'M\"oller, Melina' .
;      Fakult\"at  Chemie
       Technische Universit\"at Dortmund
       Otto-Hahn-Strasse 6
       44221 Dortmund
       Germany
;
    'Strohmann, Carsten' .
;      Fakult\"at  Chemie
       Technische Universit\"at Dortmund
       Otto-Hahn-Strasse 6
       44221 Dortmund
       Germany
;
    'Preut, Hans' .
;      Fakult\"at  Chemie
       Technische Universit\"at Dortmund
       Otto-Hahn-Strasse 6
       44221 Dortmund
       Germany
;
    'Hiersemann, Martin' .
;      Fakult\"at  Chemie
       Technische Universit\"at Dortmund
       Otto-Hahn-Strasse 6
       44221 Dortmund
       Germany
;
