# Supplementary material for: {2,2-Bis[(4S)-4-isopropyl-4,5-dihydro-1,3-oxazol-2-yl]propane}­bis­(N,N-dimethyl­formamide)­copper(II) bis­[hexa­fluoridoanti­monate(V)]
Source: Acta Crystallogr Sect E Struct Rep Online. 2010 Nov 27;66(Pt 12):m1688. doi: 10.1107/S1600536810048658 (PMC3011664; doi:10.1107/S1600536810048658)
Supplement: Supplementary file 2 [file e-66-m1688-Isup2.hkl]

# 
# h,k,l, Fc-squared, Fo-squared, sigma(Fo-squared) and status flag 
# 
data_I
_shelx_title '   ox0848 in P2(1)2(1)2(1)' 
_shelx_refln_list_code          4 
_shelx_F_calc_maximum      470.14 
_exptl_crystal_F_000      1860.00 
_reflns_d_resolution_high  0.7828 
 
loop_ 
 _symmetry_equiv_pos_as_xyz 
 'x, y, z' 
 '-x+1/2, -y, z+1/2' 
 'x+1/2, -y+1/2, -z' 
 '-x, y+1/2, -z+1/2' 
 
_cell_length_a     9.7256 
_cell_length_b    15.2444 
_cell_length_c    23.2040 
_cell_angle_alpha  90.000 
_cell_angle_beta   90.000 
_cell_angle_gamma  90.000 
 
_shelx_F_squared_multiplier     1.000 
 
loop_ 
 _refln_index_h 
 _refln_index_k 
 _refln_index_l 
 _refln_F_squared_calc 
 _refln_F_squared_meas 
 _refln_F_squared_sigma 
 _refln_observed_status 
   2   0   0     3202.02     3510.80     83.92 o 
   4   0   0    13082.08    13538.28    293.61 o 
   6   0   0    19201.56    19548.12    219.26 o 
   8   0   0      171.54      119.21    124.98 o 
  10   0   0      811.08      678.24    212.77 o 
  12   0   0     1200.39      601.91    356.62 o 
   1   1   0    24477.56    25077.21    289.58 o 
   2   1   0     4016.94     4132.33     62.73 o 
   3   1   0       41.56       11.72     45.41 o 
   4   1   0    18873.44    18694.13    350.09 o 
   5   1   0     9612.05     9458.60    116.12 o 
   6   1   0     8223.64     7895.19    100.69 o 
   7   1   0       15.11       11.90     48.70 o 
   8   1   0    12758.98    13387.98    121.35 o 
   9   1   0     1085.81     1016.83    142.56 o 
  10   1   0      820.66      999.43    160.13 o 
  11   1   0      116.63      150.03    208.26 o 
  12   1   0       33.19      -31.39    499.85 o 
   0   2   0    16348.42    17989.35    146.06 o 
   1   2   0     8727.65     8681.20     90.31 o 
   2   2   0    11744.10    11689.45    113.58 o 
   3   2   0     3536.70     3612.76     76.57 o 
   4   2   0      133.61      103.51     47.74 o 
   5   2   0     2011.28     1769.04     72.36 o 
   6   2   0      519.90      514.21     28.55 o 
   7   2   0     6265.72     5885.36    173.14 o 
   8   2   0     9727.83     9135.44    266.92 o 
   9   2   0     1887.68     1966.84    127.29 o 
  10   2   0     2999.58     3401.65    173.52 o 
  11   2   0      106.52       98.85    188.10 o 
  12   2   0     1251.73     1063.87    242.29 o 
   1   3   0   105188.73   108656.30    683.79 o 
   2   3   0    31841.36    33431.21    293.33 o 
   3   3   0     3433.61     3343.22     76.95 o 
   4   3   0    29021.33    30231.24    276.95 o 
   5   3   0    10096.77    10880.67    343.67 o 
   6   3   0     1545.91     1600.73    289.97 o 
   7   3   0      359.90      205.23    144.45 o 
   8   3   0     8186.03     8159.82    255.73 o 
   9   3   0      391.83      294.78    122.07 o 
  10   3   0     1063.73     1040.77    189.21 o 
  11   3   0       32.51      -56.02    309.47 o 
  12   3   0       81.22       88.78    505.37 o 
   0   4   0   200933.53   201118.06   2353.88 o 
   1   4   0    17639.93    18524.21    172.49 o 
   2   4   0      510.39      563.70     40.07 o 
   3   4   0    18406.25    19495.80    312.56 o 
   4   4   0    13267.72    13215.72    182.08 o 
   5   4   0    23147.45    24284.11    201.86 o 
   6   4   0     7983.88     7934.58    168.91 o 
   7   4   0      793.34      576.92    150.35 o 
   8   4   0     2350.54     2073.37    168.72 o 
   9   4   0     1761.21     1673.11    137.13 o 
  10   4   0        6.09        2.21    204.96 o 
  11   4   0       21.37       16.06    212.64 o 
  12   4   0     1239.17     1057.22    360.55 o 
   1   5   0     4286.97     4223.42     68.29 o 
   2   5   0     1763.33     1880.23     55.94 o 
   3   5   0     7840.08     8256.77    148.82 o 
   4   5   0     6546.78     6056.72    105.02 o 
   5   5   0      882.29      932.30    217.81 o 
   6   5   0    10383.30    10097.34    226.14 o 
   7   5   0       91.50      183.88    184.68 o 
   8   5   0      800.47      733.52    167.80 o 
   9   5   0     6840.43     6791.73    197.13 o 
  10   5   0      488.72      306.99    241.98 o 
  11   5   0      252.75      337.13    276.77 o 
  12   5   0      678.51      762.37    358.13 o 
   0   6   0      353.76      492.18     85.02 o 
   1   6   0     2144.02     2249.81     64.67 o 
   2   6   0     1567.91     1599.31     70.88 o 
   3   6   0    20856.40    21228.56    229.50 o 
   4   6   0     2168.53     2323.95     65.08 o 
   5   6   0    28406.87    26161.69   1793.40 o 
   6   6   0     5400.07     5420.98    305.20 o 
   7   6   0     5466.51     5357.04    440.86 o 
   8   6   0     1960.17     2092.90    220.31 o 
   9   6   0     4787.42     4647.22    231.43 o 
  10   6   0      849.74      908.89    213.29 o 
  11   6   0      204.00      289.99    328.10 o 
   1   7   0    44264.59    44222.63    546.74 o 
   2   7   0    43628.83    43267.18    496.06 o 
   3   7   0    10330.51    10577.01     76.66 o 
   4   7   0     9515.37     9072.81    108.47 o 
   5   7   0     2432.38     2376.09     48.17 o 
   6   7   0      177.14      195.60    384.19 o 
   7   7   0      728.82      696.73    354.95 o 
   8   7   0     2159.17     1566.83    417.24 o 
   9   7   0      381.11      543.79    236.39 o 
  10   7   0      914.39      639.93    220.14 o 
  11   7   0        1.27       13.37    376.34 o 
   0   8   0     1812.97     1794.58    141.11 o 
   1   8   0     9764.30     9481.78    133.98 o 
   2   8   0        8.78       39.10     81.88 o 
   3   8   0     1863.25     1864.78     80.35 o 
   4   8   0     1604.16     1671.90     52.46 o 
   5   8   0    27260.53    26811.38    230.82 o 
   6   8   0    12192.17    11003.78    347.63 o 
   7   8   0      526.09      590.00    421.58 o 
   8   8   0      212.30      -13.73    433.94 o 
   9   8   0      271.92      363.90    268.85 o 
  10   8   0      588.22      385.01    253.47 o 
  11   8   0      406.34      167.86    364.32 o 
   1   9   0    17672.25    17424.57    252.90 o 
   2   9   0     2497.92     2754.58    130.11 o 
   3   9   0     3759.79     3948.59    123.42 o 
   4   9   0     1768.93     1659.42     57.13 o 
   5   9   0     2818.06     2341.49    125.92 o 
   6   9   0      144.45       75.73     95.93 o 
   7   9   0     1076.63      887.33    458.44 o 
   8   9   0     4645.44     4917.84    518.50 o 
   9   9   0     3147.78     3267.39    340.97 o 
  10   9   0      405.00      350.58    257.64 o 
  11   9   0        0.40      195.35    576.49 o 
   0  10   0     5363.25     5840.61    189.37 o 
   1  10   0     1668.89     1543.82    112.37 o 
   2  10   0     3498.55     3403.11    148.42 o 
   3  10   0    21171.63    20433.72    684.35 o 
   4  10   0     1869.31     1620.12     77.33 o 
   5  10   0    14816.58    14698.92    394.62 o 
   6  10   0     5994.12     5498.74    442.06 o 
   7  10   0     4053.09     4125.01    488.91 o 
   8  10   0      868.68      953.25    424.74 o 
   9  10   0     2638.45     3005.70    336.05 o 
  10  10   0      644.50      567.21    287.56 o 
   1  11   0    16152.06    15850.38    194.88 o 
   2  11   0    10992.89    11302.85    223.30 o 
   3  11   0      262.26      205.49    136.04 o 
   4  11   0       57.58       97.85     92.12 o 
   5  11   0     2390.67     2398.89    303.98 o 
   6  11   0     2855.39     2630.66    429.84 o 
   7  11   0      979.78      910.96    401.75 o 
   8  11   0      287.18      412.50    508.27 o 
   9  11   0     1119.96     1118.17    364.65 o 
  10  11   0      599.43      442.21    365.12 o 
   0  12   0     3189.52     3292.66    197.60 o 
   1  12   0     1503.65     1559.36    128.19 o 
   2  12   0     1221.49     1134.47    149.01 o 
   3  12   0      519.64      504.26    144.76 o 
   4  12   0     4557.69     4790.46    196.10 o 
   5  12   0     2834.84     2937.79    315.26 o 
   6  12   0     1886.19     2346.71    453.39 o 
   7  12   0      315.87      690.45    455.16 o 
   8  12   0       15.99        7.77    496.14 o 
   9  12   0       73.97      -14.26    341.56 o 
   1  13   0     4252.40     4171.99    146.09 o 
   2  13   0       22.42      166.71    173.03 o 
   3  13   0     2093.87     1737.57    155.59 o 
   4  13   0     9281.72     9304.32    368.02 o 
   5  13   0     4109.20     4162.93    548.87 o 
   6  13   0      208.29      293.47    441.09 o 
   7  13   0     6833.43     6761.31    597.35 o 
   8  13   0     3028.41     3250.82    516.04 o 
   9  13   0      225.65      211.13    508.65 o 
   0  14   0     6383.13     6040.49    226.68 o 
   1  14   0    11056.47    11110.89    182.94 o 
   2  14   0      982.08     1150.37    152.99 o 
   3  14   0     8823.02     8760.04    413.21 o 
   4  14   0     1642.03     1670.02    301.20 o 
   5  14   0        0.39      191.48    462.08 o 
   6  14   0     3356.33     3103.54    513.80 o 
   7  14   0      917.71     1430.97    553.61 o 
   8  14   0       18.86      341.14    536.97 o 
   1  15   0      407.24      392.10    132.69 o 
   2  15   0     3434.31     3327.26    169.17 o 
   3  15   0     1950.99     2003.09    240.31 o 
   4  15   0     2115.16     2019.38    306.64 o 
   5  15   0       27.33      282.93    489.74 o 
   6  15   0     2880.71     2916.89    537.58 o 
   7  15   0     3970.47     4859.74    637.18 o 
   0  16   0     9764.13     9627.77    274.96 o 
   1  16   0     1480.79     1803.07    169.16 o 
   2  16   0        1.07      112.35    231.81 o 
   3  16   0     1275.35     1273.52    260.14 o 
   4  16   0      442.92      597.39    315.25 o 
   6  16   0      386.34      477.63    526.12 o 
   1  17   0     1488.35     1551.87    210.67 o 
   2  17   0     1459.65     1478.42    257.36 o 
   3  17   0     2168.93     2382.99    282.94 o 
   4  17   0     2251.07     2550.22    304.91 o 
   5  17   0     4615.26     5397.24    616.62 o 
   0  18   0        3.50       86.48    422.11 o 
   1  18   0     4564.95     4680.54    596.26 o 
   2  18   0      392.97      416.67    261.62 o 
   3  18   0     3851.00     3910.34    314.51 o 
   4  18   0      480.46      819.96    443.51 o 
   2  19   0     1169.38     1132.86    596.83 o 
   1   0   1    15599.99    16292.58    148.01 o 
   2   0   1    78739.73    79440.23    639.71 o 
   3   0   1     1334.78     1348.45     46.14 o 
   4   0   1      912.96      946.88     46.91 o 
   5   0   1     4711.78     4719.24     72.35 o 
   6   0   1     5534.21     5810.60     74.55 o 
   7   0   1      191.53      204.35     55.00 o 
   8   0   1     2025.16     2266.25    102.81 o 
   9   0   1      319.61      338.59    152.70 o 
  10   0   1     1108.92     1001.14    154.51 o 
  11   0   1      180.56      270.04    184.22 o 
  12   0   1     2672.01     2823.64    268.42 o 
 -12   1   1      139.56      117.48    209.95 o 
 -11   1   1      151.11       98.25    187.22 o 
 -10   1   1     2043.83     1872.19    165.07 o 
  -9   1   1     4637.79     4262.31    161.69 o 
  -8   1   1     5488.53     5660.44     90.71 o 
  -7   1   1     4567.43     4527.65     65.39 o 
  -6   1   1    19908.22    20074.85    165.82 o 
  -5   1   1     1985.87     1875.52     52.30 o 
  -4   1   1     2341.35     2232.14     48.11 o 
  -3   1   1     6549.02     6583.71     66.08 o 
  -2   1   1    33801.48    35499.37    186.29 o 
  -1   1   1    69422.62    72592.48    438.00 o 
   1   1   1    68487.02    71172.88    467.79 o 
   2   1   1    35602.34    36953.67    263.80 o 
   3   1   1     6274.93     6146.80     54.01 o 
   4   1   1     2278.63     2236.56     56.39 o 
   5   1   1     1925.60     1805.93     66.01 o 
   6   1   1    19543.01    20110.70    162.85 o 
   7   1   1     4583.67     4439.23     66.83 o 
   8   1   1     5426.20     5729.68     99.60 o 
   9   1   1     4333.69     4185.05    179.49 o 
  10   1   1     2238.88     2128.41    165.51 o 
  11   1   1      110.45       49.00    198.43 o 
  12   1   1      160.95      274.79    347.44 o 
 -12   2   1      149.18      287.80    232.60 o 
 -11   2   1      184.49      118.06    207.61 o 
 -10   2   1     1969.72     1912.66    162.07 o 
  -9   2   1     7311.83     7512.90    155.75 o 
  -8   2   1      266.87      125.63     57.08 o 
  -7   2   1     7815.53     7180.78    260.91 o 
  -6   2   1      726.05      705.62     62.60 o 
  -5   2   1     7021.53     7354.18    106.94 o 
  -4   2   1     4362.99     4213.90     89.03 o 
  -3   2   1     5613.84     5495.15     88.73 o 
  -2   2   1   124283.99   125855.47    558.92 o 
  -1   2   1      238.59      228.16     29.03 o 
   0   2   1    12161.68    12861.27    104.77 o 
   1   2   1      329.30      321.95     32.99 o 
   2   2   1   123050.12   123069.13    746.35 o 
   3   2   1     5985.19     5802.49    100.05 o 
   4   2   1     4295.96     4254.96     53.70 o 
   5   2   1     6796.81     6940.09     91.93 o 
   6   2   1      789.66      837.41     49.85 o 
   7   2   1     7503.03     7097.98     71.54 o 
   8   2   1      176.50      130.48    130.51 o 
   9   2   1     7670.56     7623.38    168.13 o 
  10   2   1     2035.42     1863.27    162.69 o 
  11   2   1      204.68      213.32    210.84 o 
  12   2   1      173.39       24.97    233.92 o 
 -12   3   1       92.48       46.93    335.06 o 
 -11   3   1     1495.82     1546.47    236.66 o 
 -10   3   1       81.08       50.25    205.15 o 
  -9   3   1     1542.56     1474.72    129.96 o 
  -8   3   1     1403.60     1455.17    139.42 o 
  -7   3   1     5101.64     4960.08    159.55 o 
  -6   3   1    17216.43    17178.07    205.35 o 
  -5   3   1     1465.22     1666.61     96.22 o 
  -4   3   1     3508.02     3374.32    107.79 o 
  -3   3   1     6096.69     6174.00     97.26 o 
  -2   3   1    25024.59    25335.44    310.59 o 
  -1   3   1    21509.69    22159.94    139.14 o 
   0   3   1    12707.26    12991.17    130.62 o 
   1   3   1    21457.30    22181.70    199.27 o 
   2   3   1    24753.21    25053.75    173.97 o 
   3   3   1     5979.67     6003.83     57.44 o 
   4   3   1     3236.03     3193.12     80.65 o 
   5   3   1     1400.22     1318.70     46.17 o 
   6   3   1    16454.41    16305.21    295.56 o 
   7   3   1     5163.10     4807.20    255.71 o 
   8   3   1     1347.00     1324.56    145.19 o 
   9   3   1     1735.76     1662.61    143.61 o 
  10   3   1       81.22      109.70    170.04 o 
  11   3   1     1420.51     1356.68    229.96 o 
  12   3   1       88.41      175.14    348.94 o 
 -12   4   1     1354.37     1362.26    370.72 o 
 -11   4   1      919.26     1000.85    221.54 o 
 -10   4   1     3102.61     3004.95    202.33 o 
  -9   4   1     2173.56     2075.62    138.78 o 
  -8   4   1     1551.27     1425.34    135.30 o 
  -7   4   1     9038.97     9208.49    232.56 o 
  -6   4   1     1701.27     1708.44    164.86 o 
  -5   4   1    16116.48    16643.41    196.64 o 
  -4   4   1     7907.62     7857.12    170.30 o 
  -3   4   1     7565.60     7595.34    163.63 o 
  -2   4   1     1305.86     1337.03     49.99 o 
  -1   4   1     2073.47     2145.97     56.27 o 
   0   4   1    48894.85    49635.81    325.56 o 
   1   4   1     1920.41     1952.32     50.02 o 
   2   4   1     1599.88     1639.35     57.05 o 
   3   4   1     7287.55     7228.37    115.13 o 
   4   4   1     8080.74     8089.44    147.06 o 
   5   4   1    15475.83    15570.58    282.20 o 
   6   4   1     1623.36     1444.61     97.24 o 
   7   4   1     8812.54     8989.14    239.72 o 
   8   4   1     1400.98     1129.23    147.75 o 
   9   4   1     2283.74     2001.45    162.96 o 
  10   4   1     3093.21     2860.24    226.13 o 
  11   4   1      914.56      804.07    218.35 o 
  12   4   1     1197.49     1412.18    361.21 o 
 -12   5   1      162.92      276.63    522.37 o 
 -11   5   1     1171.70     1510.60    246.19 o 
 -10   5   1      740.87      680.09    250.33 o 
  -9   5   1      147.70      219.91    172.45 o 
  -8   5   1     9483.47     9198.62    171.20 o 
  -7   5   1     4509.31     4685.20    138.54 o 
  -6   5   1    10414.31    10301.89    194.42 o 
  -5   5   1     7536.26     8054.37    378.31 o 
  -4   5   1    14779.52    14235.86    284.41 o 
  -3   5   1    20104.58    20150.21    166.38 o 
  -2   5   1     7487.72     7498.59     77.83 o 
  -1   5   1    34547.83    34579.27    342.09 o 
   0   5   1     6779.77     6892.84     93.78 o 
   1   5   1    35310.13    34947.45    272.11 o 
   2   5   1     8251.50     8494.01    142.67 o 
   3   5   1    20443.42    20536.95    179.94 o 
   4   5   1    14534.19    14496.25    199.46 o 
   5   5   1     7930.59     8189.78    124.96 o 
   6   5   1    10170.90     9767.30    163.12 o 
   7   5   1     4477.15     4645.87    235.80 o 
   8   5   1     9719.67     9319.20    221.98 o 
   9   5   1      107.26       94.13    150.17 o 
  10   5   1      759.58      704.78    240.64 o 
  11   5   1     1140.84     1194.11    244.00 o 
  12   5   1      230.27      166.09    363.56 o 
 -11   6   1       79.50      172.32    266.52 o 
 -10   6   1     2111.83     2251.77    223.74 o 
  -9   6   1     1409.75     1377.10    230.91 o 
  -8   6   1     2485.35     2459.08    222.39 o 
  -7   6   1     7321.49     7216.73    157.34 o 
  -6   6   1     2588.28     2716.07    160.53 o 
  -5   6   1       13.38       35.09     52.62 o 
  -4   6   1     6257.31     6578.96     88.31 o 
  -3   6   1    39824.11    40085.06    480.16 o 
  -2   6   1    11642.86    12002.36    153.27 o 
  -1   6   1      880.55      949.75     65.15 o 
   0   6   1      524.54      519.97     58.64 o 
   1   6   1     1289.27     1343.51     55.97 o 
   2   6   1    11781.37    12033.04    133.56 o 
   3   6   1    39782.41    39735.79    294.94 o 
   4   6   1     6156.78     6291.62     80.65 o 
   5   6   1       10.83       80.47    307.00 o 
   6   6   1     2875.44     2740.87    220.55 o 
   7   6   1     7027.68     7595.77    411.12 o 
   8   6   1     2637.12     2763.36    204.98 o 
   9   6   1     1412.17     1548.06    197.29 o 
  10   6   1     2166.27     2319.83    280.20 o 
  11   6   1       96.62      173.62    335.00 o 
 -11   7   1     1701.51     2076.93    296.60 o 
 -10   7   1     1631.58     1831.90    224.56 o 
  -9   7   1      424.92      427.90    232.47 o 
  -8   7   1     2102.90     1760.56    274.83 o 
  -7   7   1     3650.67     3534.30    434.59 o 
  -6   7   1     7966.74     6848.89    241.54 o 
  -5   7   1      532.61      507.70     45.18 o 
  -4   7   1    10374.99    10566.32    107.32 o 
  -3   7   1      446.04      477.88     38.70 o 
  -2   7   1     3451.26     3639.70     89.59 o 
  -1   7   1     9418.09     9447.66    264.78 o 
   0   7   1      618.93      697.03     79.81 o 
   1   7   1     9460.25     9549.64    127.71 o 
   2   7   1     3386.46     3534.65     85.72 o 
   3   7   1      291.82      342.02     72.91 o 
   4   7   1    10054.25    10284.12     93.49 o 
   5   7   1      461.94      405.71     39.81 o 
   6   7   1     7387.43     7128.04    487.81 o 
   7   7   1     3765.02     3541.51    407.87 o 
   8   7   1     2095.05     1432.88    407.82 o 
   9   7   1      466.72      533.09    194.96 o 
  10   7   1     1631.09     1710.70    226.76 o 
  11   7   1     1880.08     2214.55    314.81 o 
 -11   8   1      490.90      519.34    374.77 o 
 -10   8   1      538.97      368.22    281.09 o 
  -9   8   1     1091.96      996.12    302.43 o 
  -8   8   1     1076.03     1148.29    278.68 o 
  -7   8   1     6935.73     6244.53    449.48 o 
  -6   8   1     2788.10     2841.48    428.47 o 
  -5   8   1    12494.71    12435.85    179.55 o 
  -4   8   1     7855.14     8206.17    121.23 o 
  -3   8   1     9609.40     9536.93    177.62 o 
  -2   8   1     7286.60     7476.31    222.79 o 
  -1   8   1    12507.56    12415.69    269.16 o 
   0   8   1    31956.92    32653.27    428.76 o 
   1   8   1    12394.33    12282.39    201.16 o 
   2   8   1     7589.20     7701.88    107.59 o 
   3   8   1     9782.65    10159.31    180.88 o 
   4   8   1     7844.74     8073.48     90.72 o 
   5   8   1    12338.75    12187.68    211.90 o 
   6   8   1     2860.02     2627.46    387.29 o 
   7   8   1     6839.11     7047.49    529.21 o 
   8   8   1     1070.51     1249.35    445.85 o 
   9   8   1     1129.37     1046.20    250.37 o 
  10   8   1      579.11      521.73    249.41 o 
  11   8   1      422.51      638.94    342.82 o 
 -10   9   1      264.66      422.31    325.11 o 
  -9   9   1      756.94      786.48    306.30 o 
  -8   9   1     2551.47     2503.83    294.36 o 
  -7   9   1     1428.04     1639.60    391.49 o 
  -6   9   1      772.26      981.60    425.36 o 
  -5   9   1     6490.65     6222.82    161.03 o 
  -4   9   1    33076.31    32912.32    291.22 o 
  -3   9   1    11702.68    11934.86    219.11 o 
  -2   9   1     4230.27     3796.47    174.74 o 
  -1   9   1    24048.18    23602.25    273.59 o 
   0   9   1    19306.14    19508.98    284.63 o 
   1   9   1    24269.40    23849.15    291.80 o 
   2   9   1     4375.89     4253.58    100.06 o 
   3   9   1    11433.47    11490.46    221.87 o 
   4   9   1    32477.23    31734.27    328.91 o 
   5   9   1     6273.99     6075.58     95.44 o 
   6   9   1      969.21     1380.70    405.65 o 
   7   9   1     1461.36     1420.73    379.97 o 
   8   9   1     2641.83     3200.07    501.97 o 
   9   9   1      880.64      679.67    298.97 o 
  10   9   1      299.33      455.14    254.65 o 
  11   9   1     1256.21     2168.81    603.81 o 
 -10  10   1      499.65      587.02    337.93 o 
  -9  10   1      714.50      697.37    313.54 o 
  -8  10   1     3245.50     3085.20    346.29 o 
  -7  10   1     3611.52     3516.04    469.55 o 
  -6  10   1      577.16      574.41    427.52 o 
  -5  10   1      394.44      375.80    414.84 o 
  -4  10   1     4735.69     4408.78    181.35 o 
  -3  10   1     5995.14     5732.83    218.87 o 
  -2  10   1     2269.10     2321.88    143.47 o 
  -1  10   1     5571.81     5645.38    143.12 o 
   0  10   1     3187.51     3314.78    123.20 o 
   1  10   1     5357.18     5435.44    129.32 o 
   2  10   1     2304.40     2402.74    103.00 o 
   3  10   1     5890.46     5854.59    141.63 o 
   4  10   1     4521.58     4191.06    114.88 o 
   5  10   1      351.84      371.01    111.86 o 
   6  10   1      515.23      587.27    292.97 o 
   7  10   1     3734.17     3704.98    497.07 o 
   8  10   1     3277.40     3781.28    500.97 o 
   9  10   1      680.24      284.02    310.47 o 
  10  10   1      520.22      677.34    353.47 o 
 -10  11   1     1893.12     1652.78    500.87 o 
  -9  11   1      569.89      583.69    346.68 o 
  -8  11   1      564.71      294.97    333.44 o 
  -7  11   1     1154.48      915.01    465.88 o 
  -6  11   1     3870.37     3734.56    500.40 o 
  -5  11   1      981.62     1210.56    436.31 o 
  -4  11   1     3894.73     4132.26    300.42 o 
  -3  11   1    15281.48    13965.58    389.88 o 
  -2  11   1     2352.57     2263.75    156.93 o 
  -1  11   1     5192.63     5296.45    140.55 o 
   0  11   1      461.05      618.88    116.44 o 
   1  11   1     5279.19     5274.40    140.10 o 
   2  11   1     2406.62     2384.13    157.24 o 
   3  11   1    15448.29    15183.54    327.26 o 
   4  11   1     4318.44     4329.19    159.44 o 
   5  11   1      955.53      917.07    261.14 o 
   6  11   1     3754.46     3788.04    334.91 o 
   7  11   1     1130.94     1355.21    486.62 o 
   8  11   1      552.87      301.38    463.09 o 
   9  11   1      575.73      649.44    357.58 o 
  10  11   1     2008.53     2402.01    385.23 o 
  -9  12   1      358.54      278.61    341.94 o 
  -8  12   1     2132.29     2113.02    355.48 o 
  -7  12   1     2214.09     2106.83    520.10 o 
  -6  12   1     3678.99     4187.04    524.42 o 
  -5  12   1     8394.29     8674.45    521.04 o 
  -4  12   1     1848.79     1996.89    269.51 o 
  -3  12   1     1419.62     1459.20    158.72 o 
  -2  12   1     4902.38     4595.74    233.25 o 
  -1  12   1    10479.70    10634.50    171.33 o 
   0  12   1    14776.65    14865.18    188.14 o 
   1  12   1     9946.70    10018.08    167.00 o 
   2  12   1     4975.40     4563.42    158.99 o 
   3  12   1     1455.55     1340.95    142.37 o 
   4  12   1     1837.36     2219.83    166.12 o 
   5  12   1     8715.31     8294.83    359.77 o 
   6  12   1     3806.74     3872.97    325.73 o 
   7  12   1     2122.06     2032.14    438.01 o 
   8  12   1     2173.11     2588.40    544.58 o 
   9  12   1      388.34      296.36    482.84 o 
  -9  13   1     1724.76     1942.23    536.35 o 
  -8  13   1      116.51       43.94    329.63 o 
  -7  13   1      814.62     1228.88    528.51 o 
  -6  13   1      946.67     1280.32    489.83 o 
  -5  13   1     4376.09     4038.16    447.23 o 
  -4  13   1     4940.11     5004.16    219.71 o 
  -3  13   1     4513.80     3991.74    228.21 o 
  -2  13   1      441.68      457.08    143.72 o 
  -1  13   1      233.35      275.73    126.55 o 
   0  13   1     9742.94     9613.44    178.41 o 
   1  13   1      226.20      286.17    124.90 o 
   2  13   1      510.58      606.82    138.61 o 
   3  13   1     4431.45     4058.24    164.55 o 
   4  13   1     5023.90     4856.78    303.98 o 
   5  13   1     4421.06     4626.51    414.72 o 
   6  13   1     1016.84      900.52    412.33 o 
   7  13   1      812.13     1033.66    488.24 o 
   8  13   1       93.46      440.01    457.09 o 
  -8  14   1      854.63      886.07    419.02 o 
  -7  14   1      754.23      683.69    534.79 o 
  -6  14   1      765.42      643.59    487.15 o 
  -5  14   1     1650.51     1815.03    460.25 o 
  -4  14   1      786.15      724.81    276.78 o 
  -3  14   1      579.86      489.06    158.40 o 
  -2  14   1     9039.99     8879.56    312.68 o 
  -1  14   1     1250.84     1356.53    134.89 o 
   0  14   1      279.42      207.64    135.95 o 
   1  14   1     1157.55     1404.78    131.52 o 
   2  14   1     9053.14     8780.64    192.77 o 
   3  14   1      504.64      640.83    184.79 o 
   4  14   1      677.66      837.94    274.28 o 
   5  14   1     1566.41     1424.19    322.83 o 
   6  14   1      727.77     1155.49    447.41 o 
   7  14   1      774.77      739.81    533.88 o 
   8  14   1      822.40     1350.34    580.31 o 
  -7  15   1     1246.79     1866.32    591.05 o 
  -6  15   1     2488.63     2717.36    535.01 o 
  -5  15   1     3809.02     4470.85    544.99 o 
  -4  15   1      779.62     1284.59    458.98 o 
  -3  15   1     1844.28     1849.20    206.93 o 
  -2  15   1     6874.30     7251.56    199.59 o 
  -1  15   1     2103.79     2040.02    162.56 o 
   0  15   1        6.44       47.97    152.61 o 
   1  15   1     1975.05     1939.21    144.09 o 
   2  15   1     6730.81     7028.92    288.60 o 
   3  15   1     1846.74     1757.50    204.74 o 
   4  15   1      739.32      714.65    287.50 o 
   5  15   1     4028.58     4276.67    362.82 o 
   6  15   1     2487.25     2639.30    538.64 o 
   7  15   1     1250.33     1476.16    592.16 o 
  -6  16   1     3482.71     3724.59    554.01 o 
  -5  16   1     2232.80     2498.79    534.28 o 
  -4  16   1      120.26      -12.24    419.86 o 
  -3  16   1     1441.69     1437.10    206.79 o 
  -2  16   1     2531.96     2407.34    213.12 o 
  -1  16   1     6526.40     6891.74    202.76 o 
   0  16   1      730.32      562.43    146.43 o 
   1  16   1     6469.81     6590.96    237.68 o 
   2  16   1     2621.49     2514.83    216.78 o 
   3  16   1     1451.67     1704.26    264.97 o 
   4  16   1      138.72      280.33    348.26 o 
   5  16   1     2245.13     1982.10    361.70 o 
   6  16   1     3382.00     3472.22    597.12 o 
  -6  17   1      208.64      113.27    506.48 o 
  -5  17   1     2020.80     2201.86    515.72 o 
  -4  17   1      531.57      546.47    367.10 o 
  -3  17   1       30.15       78.62    340.72 o 
  -2  17   1     1729.58     1667.08    220.67 o 
  -1  17   1     1002.31     1022.05    202.12 o 
   0  17   1      160.16      136.55    196.10 o 
   1  17   1      999.76      945.02    244.13 o 
   2  17   1     1774.49     1788.41    265.86 o 
   3  17   1       23.72      140.78    349.15 o 
   4  17   1      503.09      551.78    289.23 o 
   5  17   1     1985.80     2714.58    428.20 o 
   6  17   1      233.63      523.24    584.96 o 
  -4  18   1     1191.59     1425.02    410.09 o 
  -3  18   1     2556.58     2752.20    386.49 o 
  -2  18   1     2122.30     2292.83    273.10 o 
  -1  18   1     1716.28     1745.08    527.73 o 
   0  18   1      246.99      517.30    458.34 o 
   1  18   1     1791.57     2104.02    262.26 o 
   2  18   1     2064.84     2080.14    276.65 o 
   3  18   1     2591.43     2718.53    305.69 o 
   4  18   1     1211.52     1516.04    351.01 o 
  -2  19   1     4149.11     4217.71    639.93 o 
   1  19   1      592.23      -52.77    556.75 o 
   2  19   1     4084.92     3710.97    488.91 o 
   1   0   2    43613.30    45496.85    252.51 o 
   2   0   2     7452.53     7754.44     56.83 o 
   3   0   2     5617.11     5556.81     49.16 o 
   4   0   2      110.41       59.57     46.86 o 
   5   0   2    34421.28    35576.87    230.11 o 
   6   0   2      363.45      293.93     54.38 o 
   7   0   2    31279.90    31782.77    326.57 o 
   8   0   2      396.35      383.80     75.63 o 
   9   0   2     1766.48     1519.66    156.28 o 
  10   0   2        5.41        9.54    188.17 o 
  11   0   2     1004.11     1252.00    178.82 o 
  12   0   2        1.47       70.15    328.52 o 
 -12   1   2        1.45      109.16    227.93 o 
 -11   1   2     5857.01     5885.13    229.52 o 
 -10   1   2      365.64      342.41    151.73 o 
  -9   1   2     1538.55     1418.48    159.03 o 
  -8   1   2     1288.22     1152.69     84.82 o 
  -7   1   2     4595.51     4473.44     68.27 o 
  -6   1   2      527.59      440.58     48.57 o 
  -5   1   2      851.20      749.17     44.28 o 
  -4   1   2     2601.20     2514.25     52.43 o 
  -3   1   2    19976.74    20557.58    200.69 o 
  -2   1   2     1287.36     1276.24     37.54 o 
  -1   1   2    53775.85    56724.77    392.93 o 
   0   1   2    60558.24    62969.45   1000.59 o 
   1   1   2    52390.98    56197.99    298.59 o 
   2   1   2     1141.71     1150.67     36.58 o 
   3   1   2    18692.76    19090.63    130.95 o 
   4   1   2     2386.73     2336.07     59.04 o 
   5   1   2      972.55      882.93     42.53 o 
   6   1   2      475.42      417.27     48.13 o 
   7   1   2     4583.62     4529.54     68.30 o 
   8   1   2     1144.00     1160.36     77.22 o 
   9   1   2     1433.31     1290.40    158.18 o 
  10   1   2      375.03      420.90    170.57 o 
  11   1   2     6113.27     6387.04    243.07 o 
  12   1   2        1.72       10.23    278.33 o 
 -12   2   2      244.02      126.76    229.36 o 
 -11   2   2       95.66       -8.89    208.40 o 
 -10   2   2      464.31      335.60    155.11 o 
  -9   2   2      798.20      904.70    131.84 o 
  -8   2   2      722.80      687.93     78.72 o 
  -7   2   2    22092.52    22720.31    404.15 o 
  -6   2   2     2327.57     2334.73     97.79 o 
  -5   2   2     1026.65      951.28     69.95 o 
  -4   2   2     1455.26     1569.52     50.06 o 
  -3   2   2    23935.80    24189.35    147.87 o 
  -2   2   2    35504.36    36059.19    190.10 o 
  -1   2   2     6508.57     6528.72     54.57 o 
   0   2   2     5477.86     5801.95     59.25 o 
   1   2   2     6652.24     6575.26     52.22 o 
   2   2   2    36959.20    37751.38    171.53 o 
   3   2   2    21491.54    21826.85    182.60 o 
   4   2   2     1495.62     1555.53     49.32 o 
   5   2   2      967.74      963.46     50.26 o 
   6   2   2     2434.92     2427.43     67.33 o 
   7   2   2    22112.22    22009.30    163.30 o 
   8   2   2      723.12      686.12     63.35 o 
   9   2   2      801.69      937.15    167.60 o 
  10   2   2      392.00      356.37    172.06 o 
  11   2   2       74.90      220.50    214.43 o 
  12   2   2      253.92      108.84    231.03 o 
 -12   3   2       66.48      166.51    334.28 o 
 -11   3   2     3634.42     3647.83    219.00 o 
 -10   3   2     3041.83     3039.54    199.61 o 
  -9   3   2      610.06      489.45    140.76 o 
  -8   3   2     1586.67     1673.75    145.41 o 
  -7   3   2       50.26       45.27     37.23 o 
  -6   3   2    20358.00    20214.66    182.96 o 
  -5   3   2      542.38      453.37     45.40 o 
  -4   3   2     6610.82     6782.27     90.40 o 
  -3   3   2    23929.73    24811.68    449.39 o 
  -2   3   2    26028.26    26325.04    247.43 o 
  -1   3   2    91607.73    96281.10   1070.99 o 
   0   3   2     2927.68     2912.48     44.55 o 
   1   3   2    92636.10    95654.33    731.44 o 
   2   3   2    25358.04    26224.74    217.45 o 
   3   3   2    26581.20    26851.32    249.09 o 
   4   3   2     6467.70     6568.52     67.75 o 
   5   3   2      478.85      405.57     43.62 o 
   6   3   2    20355.10    19892.66    174.16 o 
   7   3   2       43.09       19.37     48.58 o 
   8   3   2     1669.71     1665.59    102.59 o 
   9   3   2      717.69      590.43    141.50 o 
  10   3   2     2855.52     2758.98    190.10 o 
  11   3   2     3477.75     3769.19    248.58 o 
  12   3   2       68.39      313.08    454.17 o 
 -12   4   2     2014.34     2156.53    392.34 o 
 -11   4   2     1083.69     1009.60    228.77 o 
 -10   4   2     1051.70     1094.17    192.60 o 
  -9   4   2      574.38      487.88    174.63 o 
  -8   4   2     1571.98     1687.44    145.00 o 
  -7   4   2    20455.71    20847.33    221.35 o 
  -6   4   2      635.22      469.84     88.14 o 
  -5   4   2    16519.47    16405.12    163.62 o 
  -4   4   2     8407.82     8314.92    146.54 o 
  -3   4   2     9740.79     9720.47    206.24 o 
  -2   4   2    10416.86    10653.38    152.98 o 
  -1   4   2    17289.78    17809.33    184.98 o 
   0   4   2     5652.37     5833.40     64.62 o 
   1   4   2    18661.47    19160.54    180.59 o 
   2   4   2     9085.08     9240.88    128.71 o 
   3   4   2     9639.98     9432.69    153.12 o 
   4   4   2     8566.42     8648.39     78.75 o 
   5   4   2    16971.24    16845.70    237.88 o 
   6   4   2      605.05      482.83     52.39 o 
   7   4   2    20537.74    20367.77    382.91 o 
   8   4   2     1813.56     1698.67    177.02 o 
   9   4   2      448.50      347.05    149.53 o 
  10   4   2     1132.20     1162.78    222.98 o 
  11   4   2     1062.61     1058.60    226.42 o 
  12   4   2     1945.91     2491.75    364.30 o 
 -11   5   2     2131.52     2410.52    256.56 o 
 -10   5   2      276.13      327.79    244.23 o 
  -9   5   2     1354.51     1358.75    182.21 o 
  -8   5   2     1125.99     1261.18    127.89 o 
  -7   5   2     1412.51     1566.48    121.47 o 
  -6   5   2    16603.32    15628.28    384.06 o 
  -5   5   2     1930.59     1838.40     46.18 o 
  -4   5   2    25694.21    26774.40    192.24 o 
  -3   5   2     5806.35     6032.10     88.26 o 
  -2   5   2      769.21      692.20     56.98 o 
  -1   5   2     3627.08     3537.19     74.76 o 
   0   5   2     8330.57     8350.14    114.44 o 
   1   5   2     3595.85     3559.54     56.85 o 
   2   5   2     1050.70     1086.66     59.58 o 
   3   5   2     5916.14     6343.03     76.59 o 
   4   5   2    25469.53    26017.75    279.18 o 
   5   5   2     2033.59     2122.13     66.93 o 
   6   5   2    16574.30    16314.44    189.09 o 
   7   5   2     1326.48     1276.71     77.96 o 
   8   5   2     1023.27     1283.29    174.36 o 
   9   5   2     1434.34     1317.69    159.52 o 
  10   5   2      263.64      266.09    228.97 o 
  11   5   2     2196.18     2344.23    258.45 o 
 -11   6   2      139.88      155.76    334.91 o 
 -10   6   2     2658.21     2581.81    257.64 o 
  -9   6   2     1852.26     1926.01    231.94 o 
  -8   6   2       26.49      267.55    403.16 o 
  -7   6   2     2183.76     2330.81    151.30 o 
  -6   6   2      738.88      721.34     96.47 o 
  -5   6   2     1989.45     1885.92     65.38 o 
  -4   6   2      961.09      834.58     45.59 o 
  -3   6   2     2390.31     2410.77     71.11 o 
  -2   6   2    60436.89    60879.25    643.35 o 
  -1   6   2     9186.31     9567.62    148.68 o 
   0   6   2     9209.28     9712.44    114.76 o 
   1   6   2     9116.44     9316.75    148.28 o 
   2   6   2    61765.36    62872.13    602.28 o 
   3   6   2     2742.40     2964.66     80.04 o 
   4   6   2      948.68      829.09     47.86 o 
   5   6   2     2163.91     2154.97    101.78 o 
   6   6   2      627.19      717.76    212.15 o 
   7   6   2     2130.96     2322.90    183.65 o 
   8   6   2       39.88      108.64    182.92 o 
   9   6   2     1731.22     1668.65    246.70 o 
  10   6   2     2560.98     2420.39    267.59 o 
  11   6   2      122.14      260.64    277.12 o 
 -11   7   2       39.39       81.48    272.80 o 
 -10   7   2     1943.62     2127.38    262.99 o 
  -9   7   2     3327.73     3428.51    255.68 o 
  -8   7   2     2218.11     1916.28    262.18 o 
  -7   7   2     3932.04     3672.06    292.15 o 
  -6   7   2    29316.61    28248.79    168.38 o 
  -5   7   2     6729.12     6781.86    239.78 o 
  -4   7   2     5304.33     5517.57     85.22 o 
  -3   7   2    16821.55    17234.22    238.77 o 
  -2   7   2    18163.57    18649.01    134.61 o 
  -1   7   2     7989.19     8226.11    152.90 o 
   0   7   2     1027.92      953.87     72.24 o 
   1   7   2     8342.09     8616.83    138.25 o 
   2   7   2    17620.58    17981.11    183.05 o 
   3   7   2    18610.83    19342.40    172.20 o 
   4   7   2     5473.20     5593.12     71.19 o 
   5   7   2     6402.43     6367.39    115.39 o 
   6   7   2    29933.67    30380.79    490.11 o 
   7   7   2     3849.80     3581.82    423.11 o 
   8   7   2     2291.11     2387.89    358.17 o 
   9   7   2     3332.57     3456.02    313.28 o 
  10   7   2     1941.67     1705.26    218.70 o 
  11   7   2       37.33      321.44    294.51 o 
 -11   8   2      172.42       33.49    546.13 o 
 -10   8   2     2234.18     2639.20    379.30 o 
  -9   8   2       64.04       15.78    289.98 o 
  -8   8   2     3009.76     2874.71    307.76 o 
  -7   8   2     1002.31      957.27    273.82 o 
  -6   8   2      930.30      796.13    419.59 o 
  -5   8   2     3818.03     3653.54     76.37 o 
  -4   8   2      125.20       91.84     83.09 o 
  -3   8   2     2659.74     2627.33     95.58 o 
  -2   8   2     9633.56     9643.77    210.25 o 
  -1   8   2    17047.30    16586.48    328.65 o 
   0   8   2      197.84      181.98     90.49 o 
   1   8   2    17781.21    17957.37    201.69 o 
   2   8   2     8829.25     8729.80    114.29 o 
   3   8   2     2728.11     2728.87     94.25 o 
   4   8   2      126.29      153.44     70.77 o 
   5   8   2     3650.27     3678.77     69.49 o 
   6   8   2      913.52     1147.13    255.77 o 
   7   8   2     1065.10      902.22    424.94 o 
   8   8   2     3065.98     2670.32    291.93 o 
   9   8   2       65.43       65.22    309.40 o 
  10   8   2     2335.66     2465.54    269.78 o 
  11   8   2      183.78       85.88    334.24 o 
  -9   9   2      217.11      191.14    283.08 o 
  -8   9   2     3638.62     3590.15    333.34 o 
  -7   9   2      147.14      164.56    292.00 o 
  -6   9   2    10362.63    11093.48    562.64 o 
  -5   9   2     3624.93     3710.82    141.55 o 
  -4   9   2     1310.14     1422.37    127.07 o 
  -3   9   2     1145.18     1109.33    120.85 o 
  -2   9   2    11067.04    10738.52    270.84 o 
  -1   9   2     7572.43     7620.43    159.88 o 
   0   9   2     1274.90     1266.37    102.04 o 
   1   9   2     7539.35     7615.81    125.37 o 
   2   9   2    11168.28    11065.48    140.42 o 
   3   9   2     1350.21     1382.18    103.57 o 
   4   9   2     1167.85     1244.99     83.28 o 
   5   9   2     3604.46     3781.24     82.79 o 
   6   9   2    10027.83    10527.18    385.14 o 
   7   9   2      107.71      -17.59    425.08 o 
   8   9   2     3522.86     3203.39    338.16 o 
   9   9   2      212.12      103.85    294.08 o 
  10   9   2       77.31       54.28    258.41 o 
 -10  10   2     2047.23     2003.85    358.19 o 
  -9  10   2      708.84      546.85    335.38 o 
  -8  10   2      999.95      973.19    314.34 o 
  -7  10   2      194.66      263.99    273.85 o 
  -5  10   2       91.02      -47.65    412.17 o 
  -4  10   2     9556.71     9509.83    238.28 o 
  -3  10   2     7673.22     7133.43    227.03 o 
  -2  10   2    34838.82    35787.60    731.07 o 
  -1  10   2    13708.33    14262.01    179.00 o 
   0  10   2      466.39      600.62    107.92 o 
   1  10   2    13441.06    13733.77    249.04 o 
   2  10   2    35452.88    35436.09    266.49 o 
   3  10   2     7221.29     7127.59    148.51 o 
   4  10   2     9931.76     9701.32    140.89 o 
   5  10   2      114.23       83.24    105.75 o 
   6  10   2      111.90      199.17    408.40 o 
   7  10   2      202.66      109.48    407.36 o 
   8  10   2     1111.22     1228.44    494.15 o 
   9  10   2      648.15      744.24    318.01 o 
  10  10   2     2053.54     2156.18    321.54 o 
 -10  11   2        1.54     -100.52    484.63 o 
  -9  11   2     1430.82     1187.09    343.91 o 
  -8  11   2      663.32      591.94    312.99 o 
  -7  11   2     3516.57     3913.36    534.32 o 
  -6  11   2     5247.00     5188.70    449.44 o 
  -5  11   2     7201.77     6897.50    454.47 o 
  -4  11   2      344.95      350.93    399.26 o 
  -3  11   2     3380.35     3155.77    220.82 o 
  -2  11   2     5017.44     5028.09    215.45 o 
  -1  11   2     3537.78     3665.19    133.41 o 
   0  11   2     5752.42     6106.61    151.96 o 
   1  11   2     3463.47     3400.72    126.94 o 
   2  11   2     4698.58     4959.20    143.31 o 
   3  11   2     3623.02     3448.05    137.47 o 
   4  11   2      321.30      454.28    107.43 o 
   5  11   2     7143.37     7082.53    278.80 o 
   6  11   2     5392.96     5726.22    344.77 o 
   7  11   2     3490.93     3905.65    518.33 o 
   8  11   2      815.00      708.00    325.95 o 
   9  11   2     1509.28     1810.62    366.92 o 
  10  11   2        2.03      173.49    359.72 o 
  -9  12   2      763.11      730.20    399.36 o 
  -8  12   2       11.56      371.64    488.92 o 
  -7  12   2     3441.90     3559.22    550.09 o 
  -6  12   2     4251.09     4583.63    501.57 o 
  -5  12   2      555.52      795.35    436.88 o 
  -4  12   2     1564.80     1825.97    369.85 o 
  -3  12   2     4372.86     3976.24    232.51 o 
  -2  12   2      611.10      717.56    151.02 o 
  -1  12   2     3721.50     3738.67    143.05 o 
   0  12   2      634.18      614.48    127.06 o 
   1  12   2     3871.47     3803.25    138.33 o 
   2  12   2      580.40      607.10    110.19 o 
   3  12   2     4670.44     4402.46    239.92 o 
   4  12   2     1563.27     1751.82    168.94 o 
   5  12   2      618.09      517.82    174.86 o 
   6  12   2     4350.37     4244.98    362.18 o 
   7  12   2     3293.90     3035.44    523.67 o 
   8  12   2       18.56      120.43    518.69 o 
   9  12   2      848.45      860.24    341.77 o 
  -9  13   2       35.67       27.31    506.74 o 
  -8  13   2     1374.78     1336.65    342.14 o 
  -7  13   2       36.93      120.73    335.19 o 
  -6  13   2     3062.73     3152.35    519.16 o 
  -5  13   2     3824.25     4316.95    496.65 o 
  -4  13   2     1455.68     1812.56    446.66 o 
  -3  13   2     2732.04     2697.11    170.62 o 
  -2  13   2     1884.07     2007.70    164.99 o 
  -1  13   2     9226.89     9503.14    193.40 o 
   0  13   2    10515.37    11001.23    180.96 o 
   1  13   2     9431.33     9560.52    167.14 o 
   2  13   2     1888.16     1760.25    120.73 o 
   3  13   2     2914.02     2941.62    142.59 o 
   4  13   2     1543.15     1721.98    304.95 o 
   5  13   2     3874.92     4000.61    362.29 o 
   6  13   2     3061.02     2634.19    331.86 o 
   7  13   2       46.81      -40.34    422.69 o 
   8  13   2     1304.95     1216.77    333.66 o 
  -8  14   2     2416.69     2988.50    372.85 o 
  -7  14   2     1041.57      845.92    371.70 o 
  -6  14   2      158.00      397.33    497.32 o 
  -5  14   2      430.68      371.77    401.99 o 
  -4  14   2     7705.04     7427.68    491.00 o 
  -3  14   2     2740.99     2923.99    199.72 o 
  -2  14   2     2503.13     2686.38    166.22 o 
  -1  14   2     2197.83     2359.80    158.34 o 
   0  14   2        1.73      -10.02    147.68 o 
   1  14   2     2162.82     2372.71    136.97 o 
   2  14   2     2561.70     2685.15    152.49 o 
   3  14   2     2693.78     2803.00    202.86 o 
   4  14   2     7813.04     7942.76    381.06 o 
   5  14   2      451.33      325.97    280.51 o 
   6  14   2      195.76      216.93    311.51 o 
   7  14   2     1009.45     1221.35    553.21 o 
   8  14   2     2379.23     2428.55    431.73 o 
  -7  15   2     2574.91     2763.38    379.86 o 
  -6  15   2       82.21      -41.78    476.59 o 
  -5  15   2      111.31       -2.84    473.95 o 
  -4  15   2     1056.12     1239.85    462.17 o 
  -3  15   2       81.22      481.38    396.54 o 
  -2  15   2      360.57      417.70    157.07 o 
  -1  15   2       84.03      114.25    150.68 o 
   0  15   2     5978.92     6165.71    169.83 o 
   1  15   2       92.44      110.88    130.30 o 
   2  15   2      386.10      449.02    188.01 o 
   3  15   2       48.78      148.64    240.97 o 
   4  15   2      999.55     1042.36    275.84 o 
   5  15   2      127.95       46.41    451.90 o 
   6  15   2       88.94      190.33    342.36 o 
   7  15   2     2415.90     2739.96    615.61 o 
  -6  16   2     1983.15     2433.64    522.18 o 
  -5  16   2     1223.71     1440.76    512.51 o 
  -4  16   2     4848.15     5024.37    498.35 o 
  -3  16   2     1370.92     1334.49    251.20 o 
  -2  16   2     1512.41     1448.47    208.34 o 
  -1  16   2      692.44      760.41    162.48 o 
   0  16   2      941.33      889.84    147.58 o 
   1  16   2      625.71      694.49    192.65 o 
   2  16   2     1442.42     1183.07    245.71 o 
   3  16   2     1333.71     1560.25    270.09 o 
   4  16   2     4684.72     5003.82    311.57 o 
   5  16   2     1224.18     1489.72    297.42 o 
   6  16   2     1918.94     2609.32    602.05 o 
   7  16   2     1069.66      575.15    493.33 o 
  -6  17   2      375.67      900.42    546.47 o 
  -5  17   2       87.15      392.05    483.91 o 
  -4  17   2     4476.50     4738.87    411.21 o 
  -3  17   2     1612.59     1730.35    352.79 o 
  -2  17   2      110.08       74.53    252.00 o 
  -1  17   2     1552.36     1562.83    210.97 o 
   0  17   2    19096.63    19692.50    418.05 o 
   1  17   2     1487.25     1413.59    251.45 o 
   2  17   2      128.50      258.13    280.33 o 
   3  17   2     1695.52     1685.97    282.91 o 
   4  17   2     4459.08     4693.87    329.24 o 
   5  17   2       91.30      221.38    298.72 o 
   6  17   2      402.01      623.45    450.79 o 
  -4  18   2     3876.18     4181.53    497.81 o 
  -3  18   2      995.81      937.77    360.48 o 
  -2  18   2        7.93       90.11    512.09 o 
  -1  18   2      258.49      476.84    453.18 o 
   0  18   2       16.61      390.31    450.74 o 
   1  18   2      313.45      267.01    253.82 o 
   2  18   2        7.04      294.40    347.93 o 
   3  18   2      986.10      898.06    293.62 o 
   4  18   2     3861.31     4226.47    347.45 o 
   0  19   2     4074.52     3947.63    526.74 o 
   2  19   2       49.36       85.24    319.49 o 
   1   0   3     7835.98     8396.86     43.21 o 
   2   0   3    28346.35    29011.85    125.42 o 
   3   0   3       57.43       33.20     41.54 o 
   4   0   3       28.40       70.54     43.63 o 
   5   0   3    22447.98    21499.68    176.79 o 
   6   0   3      232.76      207.78     58.41 o 
   7   0   3       46.97       11.52     55.74 o 
   8   0   3     2502.14     2470.67     89.37 o 
   9   0   3     3876.05     4054.07    152.45 o 
  10   0   3      410.68      425.32    176.83 o 
  11   0   3     1489.05     1541.17    179.97 o 
  12   0   3     1188.88     1462.10    242.36 o 
 -12   1   3     1407.11     1423.00    214.83 o 
 -11   1   3       59.40       -5.60    308.39 o 
 -10   1   3      399.96      267.47    169.26 o 
  -9   1   3     5572.72     5859.44    140.37 o 
  -8   1   3     6430.72     6715.89    148.16 o 
  -7   1   3        8.04       29.38     50.77 o 
  -6   1   3    12956.51    12784.31    138.24 o 
  -5   1   3     2857.97     2710.50     79.26 o 
  -4   1   3     6493.81     6329.57     88.98 o 
  -3   1   3     2637.09     2545.93     43.95 o 
  -2   1   3    14172.37    14432.07     73.96 o 
  -1   1   3    66916.83    69255.98    488.84 o 
   0   1   3     4111.82     4195.66     53.79 o 
   1   1   3    67377.57    68794.98    395.17 o 
   2   1   3    13530.46    13740.62     62.01 o 
   3   1   3     3335.42     3334.37     43.61 o 
   4   1   3     7061.58     6911.23     88.95 o 
   5   1   3     2939.81     2982.11     53.02 o 
   6   1   3    13114.27    13040.61    149.06 o 
   7   1   3        9.40       23.69     57.12 o 
   8   1   3     5986.66     6233.57    101.38 o 
   9   1   3     5436.94     5430.68    195.10 o 
  10   1   3      408.99      277.25    170.73 o 
  11   1   3       60.28      123.76    197.15 o 
  12   1   3     1392.09     1599.53    287.18 o 
 -12   2   3      258.04      190.50    233.58 o 
 -11   2   3      225.12       98.75    197.73 o 
 -10   2   3     2405.20     2045.41    213.36 o 
  -9   2   3     3372.63     4195.24    166.35 o 
  -8   2   3     1084.58      983.57     88.90 o 
  -7   2   3     6828.91     6843.84    150.47 o 
  -6   2   3     1025.50      999.52     94.89 o 
  -5   2   3    31562.69    32588.22    233.43 o 
  -4   2   3     3253.19     3279.33     58.83 o 
  -3   2   3     6922.78     6865.82     66.49 o 
  -2   2   3    29613.36    30133.40    186.93 o 
  -1   2   3    12549.44    13132.55     62.71 o 
   0   2   3    16360.60    16965.21    127.33 o 
   1   2   3    12536.61    13177.34    127.65 o 
   2   2   3    28952.14    29097.77    171.21 o 
   3   2   3     7222.22     7136.49     60.87 o 
   4   2   3     3342.87     3312.50     61.59 o 
   5   2   3    30798.39    31189.05    326.05 o 
   6   2   3     1238.38     1282.50     71.92 o 
   7   2   3     6993.07     6972.31    106.62 o 
   8   2   3      979.81      904.82     77.03 o 
   9   2   3     3220.09     3434.25    180.62 o 
  10   2   3     2456.49     2393.12    188.80 o 
  11   2   3      194.27      186.29    250.94 o 
  12   2   3      273.08      293.53    288.73 o 
 -12   3   3      709.75      818.80    342.20 o 
 -11   3   3      412.26      629.41    197.25 o 
 -10   3   3     1006.42     1048.19    185.71 o 
  -9   3   3     5102.47     5180.38    169.28 o 
  -8   3   3     2887.04     3044.55    138.20 o 
  -7   3   3     2104.58     1895.72     82.84 o 
  -6   3   3     4299.48     4222.92     91.80 o 
  -5   3   3      166.42      165.16     54.64 o 
  -4   3   3     2403.78     2571.69     51.14 o 
  -3   3   3     5930.04     6034.36     68.45 o 
  -2   3   3    32589.64    33030.72    284.63 o 
  -1   3   3    32479.20    32835.03    191.39 o 
   0   3   3     6498.82     6635.57     73.73 o 
   1   3   3    32642.02    32411.57    253.79 o 
   2   3   3    33451.72    33950.23    194.63 o 
   3   3   3     6081.08     6312.97     87.60 o 
   4   3   3     2706.86     2842.49     61.56 o 
   5   3   3      146.62       79.39     55.31 o 
   6   3   3     4974.65     4652.72     80.99 o 
   7   3   3     1887.63     1687.33     70.92 o 
   8   3   3     3183.61     3266.11    131.57 o 
   9   3   3     5455.26     5413.48    164.77 o 
  10   3   3     1011.43      814.26    176.89 o 
  11   3   3      476.34      728.12    218.48 o 
  12   3   3      692.11      719.18    364.34 o 
 -12   4   3      951.03      912.87    379.63 o 
 -11   4   3     1838.73     1847.42    248.03 o 
 -10   4   3     1364.75     1619.98    221.43 o 
  -9   4   3     1835.71     1692.91    201.46 o 
  -8   4   3      534.88      594.11    139.00 o 
  -7   4   3     4267.09     3869.49    190.31 o 
  -6   4   3      520.69      472.23     56.19 o 
  -5   4   3    17075.46    17087.60    105.94 o 
  -4   4   3     5558.00     5298.41     77.94 o 
  -3   4   3     5102.42     5120.28     76.45 o 
  -2   4   3    10244.69    10985.22    157.15 o 
  -1   4   3     3272.04     3318.81     51.87 o 
   0   4   3    59358.12    58693.06    364.45 o 
   1   4   3     3238.48     3293.37     57.28 o 
   2   4   3    11190.65    12120.77    158.48 o 
   3   4   3     5133.98     5179.75     54.38 o 
   4   4   3     5677.71     5570.88     63.89 o 
   5   4   3    16821.76    17026.58    232.57 o 
   6   4   3      532.76      440.12     61.08 o 
   7   4   3     3916.70     3816.82    147.41 o 
   8   4   3      482.38      402.57    171.21 o 
   9   4   3     1881.24     1404.36    181.23 o 
  10   4   3     1234.73     1427.74    221.83 o 
  11   4   3     1766.67     1789.49    245.38 o 
  12   4   3     1007.38     1245.80    375.00 o 
 -11   5   3      823.00      899.78    236.37 o 
 -10   5   3      103.38      119.23    302.76 o 
  -9   5   3      305.45      286.88    202.40 o 
  -8   5   3     9802.89     9691.54    222.03 o 
  -7   5   3     2959.30     2935.66    125.17 o 
  -6   5   3     8955.48     8974.19    189.79 o 
  -5   5   3     4572.52     4643.10    122.48 o 
  -4   5   3    21998.08    21543.71    434.00 o 
  -3   5   3    20898.48    20842.59    257.49 o 
  -2   5   3     5283.70     5390.32     90.45 o 
  -1   5   3     2642.17     2471.62     57.15 o 
   0   5   3     8928.19     8815.73     81.44 o 
   1   5   3     2146.03     2063.18     53.35 o 
   2   5   3     5192.87     5305.38     87.05 o 
   3   5   3    20694.61    20948.09    246.74 o 
   4   5   3    21077.10    21759.77    166.71 o 
   5   5   3     4546.75     4509.73     83.81 o 
   6   5   3     8530.96     8434.30    134.94 o 
   7   5   3     3237.45     2873.32     89.47 o 
   8   5   3     9574.77     9540.26    222.73 o 
   9   5   3      290.42      320.44    223.95 o 
  10   5   3      103.53      128.35    239.88 o 
  11   5   3      868.48      971.97    236.37 o 
 -11   6   3       77.71      147.67    342.33 o 
 -10   6   3     3578.00     4008.70    263.77 o 
  -9   6   3     1090.12     1143.87    214.58 o 
  -8   6   3     5395.46     5373.37    307.57 o 
  -7   6   3     2786.11     2702.46    107.22 o 
  -6   6   3     3483.88     3427.06     87.50 o 
  -5   6   3     2726.48     2686.51     77.33 o 
  -4   6   3     5623.91     6003.76    106.98 o 
  -3   6   3    48608.83    49294.47    643.49 o 
  -2   6   3     2990.63     3232.83     81.39 o 
  -1   6   3     6473.97     6589.25     93.52 o 
   0   6   3    13165.42    12900.05    157.48 o 
   1   6   3     6463.77     6639.66     93.32 o 
   2   6   3     2623.23     2665.36     70.17 o 
   3   6   3    48496.45    48897.86    405.49 o 
   4   6   3     6107.92     6288.41     86.74 o 
   5   6   3     2610.64     2568.51     87.49 o 
   6   6   3     3639.15     3552.63     85.34 o 
   7   6   3     2862.54     2948.45    181.77 o 
   8   6   3     5325.82     4957.64    267.41 o 
   9   6   3     1071.65     1066.47    241.68 o 
  10   6   3     3786.35     4163.73    275.90 o 
  11   6   3       76.69      148.97    292.95 o 
 -11   7   3     1000.74     1220.96    292.73 o 
 -10   7   3      259.06      309.86    249.39 o 
  -9   7   3      978.88      868.59    287.73 o 
  -8   7   3     4085.29     3936.32    308.52 o 
  -7   7   3     3410.83     3668.47    391.07 o 
  -6   7   3     8216.10     8375.61    126.76 o 
  -5   7   3      252.65      210.34     51.96 o 
  -4   7   3    11947.89    12149.06    142.34 o 
  -3   7   3     5429.80     5531.51    102.38 o 
  -2   7   3    11777.05    11879.52    258.06 o 
  -1   7   3     3560.24     3628.79    104.34 o 
   0   7   3     6398.73     6512.64     84.69 o 
   1   7   3     3245.73     3298.29     71.56 o 
   2   7   3    12618.05    12505.95    139.62 o 
   3   7   3     5292.97     5439.75     90.31 o 
   4   7   3    12623.64    12564.25    143.93 o 
   5   7   3      166.87      148.20     30.50 o 
   6   7   3     8080.98     8053.66    179.19 o 
   7   7   3     3269.59     3044.60    284.44 o 
   8   7   3     4223.92     4198.91    325.23 o 
   9   7   3     1058.97     1013.71    319.83 o 
  10   7   3      273.99      326.00    210.86 o 
  11   7   3      888.94      999.35    288.32 o 
 -11   8   3     1311.27     1710.35    589.41 o 
 -10   8   3      254.63      361.88    310.74 o 
  -9   8   3       73.63      147.55    463.46 o 
  -8   8   3      698.34      710.75    292.18 o 
  -7   8   3     5871.70     5262.10    301.02 o 
  -6   8   3      929.06      966.14    272.59 o 
  -5   8   3     3652.47     3541.33     85.95 o 
  -4   8   3    16220.30    16350.79    136.74 o 
  -3   8   3     5952.52     5948.94    113.91 o 
  -2   8   3      195.16      168.52     55.98 o 
  -1   8   3     5648.98     5846.51    131.87 o 
   0   8   3    71825.62    72236.89    343.70 o 
   1   8   3     5734.44     5822.02     84.39 o 
   2   8   3      143.45       98.38     60.00 o 
   3   8   3     6000.15     5730.17     84.28 o 
   4   8   3    16201.44    15783.20    160.88 o 
   5   8   3     3632.19     3494.82     70.62 o 
   6   8   3     1090.72     1353.83    316.56 o 
   7   8   3     5645.37     5401.63    255.34 o 
   8   8   3      736.40      533.68    320.10 o 
   9   8   3       91.50      242.20    463.65 o 
  10   8   3      195.19      228.56    348.77 o 
  11   8   3     1301.73     1785.50    348.00 o 
 -10   9   3      226.26       68.85    318.54 o 
  -9   9   3     1656.35     1843.38    312.22 o 
  -8   9   3     2644.03     2620.40    330.17 o 
  -7   9   3     1767.81     1431.46    273.05 o 
  -6   9   3     6685.08     6393.47    319.36 o 
  -5   9   3     8741.78     8658.21    179.45 o 
  -4   9   3    19260.83    18951.90    189.11 o 
  -3   9   3     7752.71     7736.31    161.85 o 
  -2   9   3     1796.33     1813.96     88.95 o 
  -1   9   3     6673.77     7230.10    161.83 o 
   0   9   3    11736.11    11913.57    136.57 o 
   1   9   3     6463.69     6890.51    125.65 o 
   2   9   3     1729.94     1790.18     78.99 o 
   3   9   3     7538.85     7367.83    115.68 o 
   4   9   3    19311.54    18513.14    187.43 o 
   5   9   3     8800.42     8663.68    120.38 o 
   6   9   3     6594.09     6355.02    847.10 o 
   7   9   3     1716.50     1620.17    255.61 o 
   8   9   3     2505.19     2522.24    319.15 o 
   9   9   3     1747.46     1831.95    390.56 o 
  10   9   3      201.87      226.38    340.37 o 
 -10  10   3     1226.52     1676.90    369.40 o 
  -9  10   3      289.98      367.59    319.38 o 
  -8  10   3     3941.00     3991.32    357.84 o 
  -7  10   3     1220.60     1018.70    290.05 o 
  -6  10   3       58.15      378.56    428.73 o 
  -5  10   3      728.42      718.26    350.91 o 
  -4  10   3     1505.00     1381.42    145.96 o 
  -3  10   3     3531.07     3271.35    251.23 o 
  -2  10   3     1292.21     1270.30    208.85 o 
  -1  10   3    14088.38    14150.86    331.69 o 
   0  10   3     7092.04     7079.64    138.97 o 
   1  10   3    14412.08    14421.34    264.38 o 
   2  10   3     1291.42     1328.76     94.79 o 
   3  10   3     3541.98     3640.22    119.45 o 
   4  10   3     1392.88     1403.12     76.78 o 
   5  10   3      944.17     1065.13    120.51 o 
   6  10   3       97.94      100.49    244.17 o 
   7  10   3     1245.81      999.67    263.50 o 
   8  10   3     3949.65     3797.18    349.04 o 
   9  10   3      336.69      178.34    327.71 o 
  10  10   3     1298.20     1886.18    414.05 o 
 -10  11   3      716.72     1039.89    509.28 o 
  -9  11   3      535.99      499.45    350.74 o 
  -8  11   3      953.23      561.01    317.72 o 
  -7  11   3     1256.76     1291.50    328.42 o 
  -6  11   3     1312.81     1397.55    463.18 o 
  -5  11   3      264.40       79.97    419.24 o 
  -4  11   3     3927.44     3450.60    415.83 o 
  -3  11   3    21934.15    21548.11    574.63 o 
  -2  11   3     1932.94     1798.10    188.64 o 
  -1  11   3     3684.24     3697.85    162.21 o 
   0  11   3      424.56      570.82    116.20 o 
   1  11   3     3683.91     3865.95    130.00 o 
   2  11   3     1871.18     1883.83    106.64 o 
   3  11   3    21805.70    21278.88    440.51 o 
   4  11   3     4155.55     4062.47    106.71 o 
   5  11   3      179.70      269.45    118.22 o 
   6  11   3     1292.81     1357.51    313.44 o 
   7  11   3     1289.55     1187.50    262.68 o 
   8  11   3      932.97      972.99    342.81 o 
   9  11   3      472.50      591.09    364.86 o 
  -9  12   3      365.14      303.80    343.86 o 
  -8  12   3     1081.40      974.05    319.90 o 
  -7  12   3     2014.38     1809.64    352.00 o 
  -6  12   3     5204.81     5597.49    482.25 o 
  -5  12   3     7761.67     7152.31    475.13 o 
  -4  12   3     1888.28     2129.27    438.79 o 
  -3  12   3     1780.73     1519.27    258.69 o 
  -2  12   3     3018.95     2987.48    174.84 o 
  -1  12   3     9518.01     9448.04    186.01 o 
   0  12   3    18162.09    18089.09    199.35 o 
   1  12   3     9526.37     9451.51    160.20 o 
   2  12   3     2715.84     2824.74    118.27 o 
   3  12   3     1811.96     1855.73    140.74 o 
   4  12   3     1661.34     1648.14    190.48 o 
   5  12   3     7559.38     7451.43    227.20 o 
   6  12   3     5167.26     5282.06    352.34 o 
   7  12   3     2013.85     1765.52    289.57 o 
   8  12   3     1062.33      974.80    356.04 o 
   9  12   3      346.01      457.10    338.98 o 
  -9  13   3     2290.85     2196.47    532.19 o 
  -8  13   3       12.20       71.19    330.14 o 
  -7  13   3     1115.56     1635.30    368.76 o 
  -6  13   3       38.54      -21.34    424.46 o 
  -5  13   3     3165.20     3359.79    487.03 o 
  -4  13   3     3038.92     2920.09    417.71 o 
  -3  13   3     3161.97     3215.75    330.34 o 
  -2  13   3     1228.33     1156.11    163.95 o 
  -1  13   3       32.75       97.79    139.40 o 
   0  13   3     1639.07     1698.36    134.61 o 
   1  13   3       47.38       14.65    122.31 o 
   2  13   3     1327.76     1445.32    116.80 o 
   3  13   3     3312.77     3211.30    191.02 o 
   4  13   3     2824.68     2793.81    202.90 o 
   5  13   3     3146.46     3079.89    333.64 o 
   6  13   3       70.14       -5.36    384.58 o 
   7  13   3     1174.40     1029.11    268.90 o 
   8  13   3        9.58       25.82    332.85 o 
  -8  14   3     2129.92     1967.37    384.17 o 
  -7  14   3     1414.42     1521.37    368.63 o 
  -6  14   3      850.02     1038.96    356.79 o 
  -5  14   3     3358.59     3289.29    463.78 o 
  -4  14   3     1140.03     1240.10    243.26 o 
  -3  14   3       33.64       76.19    190.09 o 
  -2  14   3     3705.52     3755.27    171.40 o 
  -1  14   3     1585.92     1863.11    154.73 o 
   0  14   3      474.18      500.88    130.97 o 
   1  14   3     1757.82     1959.53    132.91 o 
   2  14   3     3836.46     3626.19    203.21 o 
   3  14   3       69.79      164.39    234.97 o 
   4  14   3     1103.01     1154.68    190.43 o 
   5  14   3     3452.84     3480.27    337.04 o 
   6  14   3      862.12      952.29    342.73 o 
   7  14   3     1456.45     1464.46    385.53 o 
   8  14   3     2160.90     2114.18    436.65 o 
  -7  15   3      121.48      255.63    350.06 o 
  -6  15   3     1416.79     1534.05    331.66 o 
  -5  15   3     2571.25     2969.93    512.50 o 
  -4  15   3      518.53      597.54    433.76 o 
  -3  15   3     2551.78     2417.45    296.32 o 
  -2  15   3     7577.99     8045.86    232.20 o 
  -1  15   3     2849.74     2967.62    170.61 o 
   0  15   3       20.27       57.91    168.96 o 
   1  15   3     2855.38     3122.00    203.59 o 
   2  15   3     7399.56     7511.83    292.51 o 
   3  15   3     2542.73     2588.79    263.25 o 
   4  15   3      664.47      811.81    198.72 o 
   5  15   3     2356.57     1981.00    317.93 o 
   6  15   3     1376.76     1183.87    310.45 o 
   7  15   3      131.63      -67.48    573.57 o 
  -6  16   3     5369.81     5658.05    427.69 o 
  -5  16   3     2247.49     2294.63    349.49 o 
  -4  16   3       96.78      205.36    417.02 o 
  -3  16   3      362.67      508.84    261.74 o 
  -2  16   3     2875.89     3046.75    214.02 o 
  -1  16   3     3254.72     3320.05    210.54 o 
   0  16   3       78.51      152.43    200.26 o 
   1  16   3     3202.07     3127.14    258.07 o 
   2  16   3     2789.51     3004.88    266.25 o 
   3  16   3      299.40      383.84    197.13 o 
   4  16   3       84.09      298.29    280.75 o 
   5  16   3     2215.92     2425.57    253.48 o 
   6  16   3     5335.01     5559.31    357.60 o 
  -5  17   3      848.97      704.76    339.84 o 
  -4  17   3      132.15      378.20    362.49 o 
  -3  17   3      162.43      187.40    259.04 o 
  -2  17   3     3158.25     3175.66    277.22 o 
  -1  17   3      343.84      384.64    195.15 o 
   0  17   3       14.51      494.83    284.89 o 
   1  17   3      381.27      375.67    243.93 o 
   2  17   3     3135.34     3388.47    235.88 o 
   3  17   3      157.70      107.52    243.58 o 
   4  17   3      145.99      422.96    293.92 o 
   5  17   3      889.69      749.77    264.20 o 
  -4  18   3     1746.44     2030.71    389.71 o 
  -3  18   3     2613.98     2438.96    371.80 o 
  -2  18   3     1269.12     1255.95    274.46 o 
  -1  18   3     1292.58     1439.19    471.56 o 
   0  18   3      694.81     1018.39    474.75 o 
   1  18   3     1137.35     1156.46    267.06 o 
   2  18   3     1308.02     1376.57    238.03 o 
   3  18   3     2728.47     2810.26    317.72 o 
   4  18   3     1631.46     1784.62    270.83 o 
  -2  19   3     5376.95     6414.93    639.24 o 
  -1  19   3     1024.73     1517.39    522.40 o 
   0  19   3      823.65      969.03    352.65 o 
   1  19   3      963.07      633.38    371.57 o 
   2  19   3     5324.72     5630.21    283.84 o 
   0   0   4   221032.89   223079.89   1790.82 o 
   1   0   4      147.77      196.70     30.34 o 
   2   0   4     8742.08     8717.76     55.57 o 
   3   0   4    16891.59    17412.14    107.81 o 
   4   0   4    23494.26    22892.97    191.64 o 
   5   0   4      118.66      124.27     53.17 o 
   6   0   4     7380.00     7605.22    104.92 o 
   7   0   4     2686.75     2752.02     73.28 o 
   8   0   4     1213.58     1122.85     87.11 o 
   9   0   4     1862.45     1770.42    140.87 o 
  10   0   4      568.63      595.36    175.98 o 
  11   0   4       27.66      213.54    389.63 o 
  12   0   4     2000.46     1825.66    308.30 o 
 -12   1   4      144.19      142.74    215.71 o 
 -11   1   4     1125.57     1117.44    232.47 o 
 -10   1   4     1621.75     1807.60    177.85 o 
  -9   1   4     1259.76     1372.49    111.66 o 
  -8   1   4     7755.46     7790.94    137.40 o 
  -7   1   4     1828.37     1808.75     58.96 o 
  -6   1   4     6567.38     6425.17     83.36 o 
  -5   1   4     3213.85     3150.16     63.32 o 
  -4   1   4    38142.61    36975.91    333.89 o 
  -3   1   4      534.50      485.47     39.73 o 
  -2   1   4     1336.97     1500.42     39.64 o 
  -1   1   4     1589.26     1804.44     34.90 o 
   0   1   4     2287.47     2396.81     41.36 o 
   1   1   4     2065.01     2342.32     39.82 o 
   2   1   4     1219.29     1350.79     41.74 o 
   3   1   4      532.09      486.16     40.81 o 
   4   1   4    37969.99    37224.11    269.10 o 
   5   1   4     2984.24     2885.78     54.64 o 
   6   1   4     6714.40     6622.32    120.20 o 
   7   1   4     1850.96     1814.98     61.08 o 
   8   1   4     8053.75     8113.28    130.95 o 
   9   1   4     1310.87     1318.89    169.23 o 
  10   1   4     1602.94     1842.83    182.89 o 
  11   1   4     1055.68     1195.55    195.73 o 
  12   1   4      183.82       37.63    370.00 o 
 -12   2   4      752.61      765.78    250.86 o 
 -11   2   4       72.02      106.45    262.38 o 
 -10   2   4     3114.41     3575.90    232.04 o 
  -9   2   4      894.27     1059.81    126.67 o 
  -8   2   4     5012.64     4784.49    113.85 o 
  -7   2   4     2449.31     2381.62    127.41 o 
  -6   2   4      254.24      209.00     78.37 o 
  -5   2   4    12637.91    12868.80    108.97 o 
  -4   2   4     1058.04      995.59     32.90 o 
  -3   2   4     9888.75     9852.46     62.30 o 
  -2   2   4      476.87      416.43     43.41 o 
  -1   2   4     5503.17     5578.39     67.76 o 
   0   2   4   207618.95   206927.41   1508.76 o 
   1   2   4     5622.76     5709.88     55.25 o 
   2   2   4      435.90      414.46     39.69 o 
   3   2   4    10562.98    10632.64    103.24 o 
   4   2   4     1193.12     1183.90     41.71 o 
   5   2   4    12869.48    12739.94    108.56 o 
   6   2   4      249.34      159.56     71.47 o 
   7   2   4     2368.42     2293.54     93.90 o 
   8   2   4     5158.29     4944.31    103.49 o 
   9   2   4      874.86      879.40    163.21 o 
  10   2   4     3314.15     3645.63    199.19 o 
  11   2   4       65.55      -37.81    268.63 o 
  12   2   4      689.77      768.25    311.89 o 
 -12   3   4       26.89       27.65    506.92 o 
 -11   3   4      378.83      387.90    202.43 o 
 -10   3   4     1822.14     2067.95    351.37 o 
  -9   3   4      136.85      112.45    121.40 o 
  -8   3   4     7233.62     7074.08    154.78 o 
  -7   3   4      409.62      439.91     85.84 o 
  -6   3   4     3106.61     3116.23     84.11 o 
  -5   3   4     6264.54     6375.07     86.93 o 
  -4   3   4    37171.67    37967.09    347.60 o 
  -3   3   4    21398.18    21640.89    209.47 o 
  -2   3   4    13752.29    14108.79    172.29 o 
  -1   3   4    38914.57    40328.78    265.84 o 
   0   3   4     1798.81     1833.80     47.43 o 
   1   3   4    38470.52    39018.53    229.00 o 
   2   3   4    12924.77    13423.36     99.23 o 
   3   3   4    21580.03    21339.01    273.49 o 
   4   3   4    37572.71    37537.27    398.17 o 
   5   3   4     6639.86     6803.98    105.04 o 
   6   3   4     2704.00     2558.79     85.34 o 
   7   3   4      401.54      391.88     73.47 o 
   8   3   4     6994.89     6879.82    160.09 o 
   9   3   4      150.91       -0.94    151.82 o 
  10   3   4     1795.47     1943.49    181.54 o 
  11   3   4      390.68      366.98    225.80 o 
 -12   4   4     1650.01     1590.25    376.86 o 
 -11   4   4        0.74      279.42    337.46 o 
 -10   4   4      239.39      271.89    230.58 o 
  -9   4   4     2432.44     2668.32    214.91 o 
  -8   4   4     3877.67     3788.24    157.89 o 
  -7   4   4     1618.38     1521.59    105.86 o 
  -6   4   4     4907.61     4784.82     85.69 o 
  -5   4   4    14164.08    13805.93    196.08 o 
  -4   4   4    35950.88    36569.42    326.27 o 
  -3   4   4      514.76      578.28     66.71 o 
  -2   4   4    23514.69    24194.47    305.00 o 
  -1   4   4     4411.57     4227.12     62.51 o 
   0   4   4    32040.41    31291.61    211.88 o 
   1   4   4     4974.60     4818.55     66.57 o 
   2   4   4    23565.56    23987.21    217.58 o 
   3   4   4      506.35      537.74     33.04 o 
   4   4   4    36200.68    36948.12    255.03 o 
   5   4   4    14619.75    14144.61    115.13 o 
   6   4   4     5238.55     5085.26    123.21 o 
   7   4   4     1473.56     1431.54     88.87 o 
   8   4   4     4223.22     3771.22    180.13 o 
   9   4   4     2486.03     2554.08    190.51 o 
  10   4   4      205.74      115.59    205.45 o 
  11   4   4        6.27      196.40    231.17 o 
  12   4   4     1683.69     1424.71    380.96 o 
 -11   5   4      415.01      614.26    282.17 o 
 -10   5   4     1223.72     1256.03    240.84 o 
  -9   5   4     4296.45     4135.26    287.96 o 
  -8   5   4      305.21      302.63    185.55 o 
  -7   5   4     1413.07     1370.10     76.69 o 
  -6   5   4     4814.16     4742.31    114.88 o 
  -5   5   4      343.18      313.67     70.63 o 
  -4   5   4    12893.22    13044.70    180.04 o 
  -3   5   4     6095.05     6337.29     85.93 o 
  -2   5   4      444.26      435.09     56.40 o 
  -1   5   4    19117.60    19039.83    249.01 o 
   0   5   4     1949.96     2213.57     57.53 o 
   1   5   4    18298.23    18728.46    200.69 o 
   2   5   4      422.98      477.05     59.77 o 
   3   5   4     5727.40     5793.36    175.32 o 
   4   5   4    12338.55    12344.82    144.37 o 
   5   5   4      321.99      252.68     54.96 o 
   6   5   4     5278.34     5092.06     88.88 o 
   7   5   4     1456.32     1425.47     84.04 o 
   8   5   4      337.98      253.25    161.38 o 
   9   5   4     4090.99     4177.02    344.13 o 
  10   5   4     1228.74     1298.05    264.66 o 
  11   5   4      424.85      652.90    236.99 o 
 -11   6   4       75.88      158.78    279.84 o 
 -10   6   4      415.61      580.42    237.44 o 
  -9   6   4     4586.97     4596.22    316.18 o 
  -8   6   4     1668.54     1721.07    256.10 o 
  -7   6   4     2855.11     2600.93    141.86 o 
  -6   6   4     3812.71     3802.27     89.19 o 
  -5   6   4    30529.04    30646.57    241.05 o 
  -4   6   4     2916.24     3126.00     72.04 o 
  -3   6   4    13201.68    13510.82    239.10 o 
  -2   6   4    13648.96    13803.45    152.88 o 
  -1   6   4     2468.67     2539.85     66.63 o 
   0   6   4    14629.12    15477.01    161.56 o 
   1   6   4     2428.30     2537.56     66.10 o 
   2   6   4    14401.07    14433.17    225.53 o 
   3   6   4    12672.97    12828.84    196.37 o 
   4   6   4     2729.64     2773.34     46.66 o 
   5   6   4    29493.41    29628.53    185.18 o 
   6   6   4     3598.52     3550.33     80.77 o 
   7   6   4     3008.72     3031.30     85.98 o 
   8   6   4     1651.59     1972.41    237.33 o 
   9   6   4     4611.67     4704.34    270.27 o 
  10   6   4      440.69      830.41    260.45 o 
  11   6   4       82.97      200.36    242.86 o 
 -11   7   4      113.70       88.64    477.88 o 
 -10   7   4      888.95      741.72    302.44 o 
  -9   7   4     2047.92     1882.57    297.07 o 
  -8   7   4     2162.55     2113.08    379.09 o 
  -7   7   4     1220.89     1279.79    254.82 o 
  -6   7   4     1079.94     1032.19     82.28 o 
  -5   7   4     3130.67     3206.91     70.74 o 
  -4   7   4     7782.17     7931.43    162.62 o 
  -3   7   4    11897.38    12420.47    127.11 o 
  -2   7   4    24228.48    24193.16    211.46 o 
  -1   7   4    30958.72    30550.22    396.80 o 
   0   7   4      279.53      373.29     78.08 o 
   1   7   4    31081.36    31061.21    241.23 o 
   2   7   4    24383.46    24575.26    258.93 o 
   3   7   4    11473.82    11748.46    110.33 o 
   4   7   4     7642.57     7449.49     90.38 o 
   5   7   4     3164.36     2940.08     57.58 o 
   6   7   4      819.45      728.77     88.93 o 
   7   7   4     1319.29     1264.48    233.71 o 
   8   7   4     2043.07     1940.62    298.53 o 
   9   7   4     2117.49     1955.05    294.38 o 
  10   7   4      858.46      617.80    312.77 o 
  11   7   4      112.77      190.61    367.45 o 
 -11   8   4      186.99      204.91    581.64 o 
 -10   8   4      498.65      665.92    311.45 o 
  -9   8   4      750.86      601.40    287.42 o 
  -8   8   4     1510.14     1517.13    277.43 o 
  -7   8   4       12.40       52.72    309.54 o 
  -6   8   4    10386.07    10283.70    196.88 o 
  -5   8   4    14124.60    14061.02    118.80 o 
  -4   8   4      452.91      436.21     74.48 o 
  -3   8   4     4623.63     4975.62    108.88 o 
  -2   8   4     1827.36     1621.04     72.18 o 
  -1   8   4     2797.55     2645.94    105.99 o 
   0   8   4      803.94      842.35     75.58 o 
   1   8   4     3116.99     3007.78     78.72 o 
   2   8   4     2168.49     2150.85     60.37 o 
   3   8   4     4705.89     4984.56    109.76 o 
   4   8   4      336.04      340.05     68.73 o 
   5   8   4    14485.31    14142.46    131.21 o 
   6   8   4    10331.80    10464.97    213.85 o 
   7   8   4       25.81      -10.68    213.01 o 
   8   8   4     1501.07     1495.74    276.37 o 
   9   8   4      751.77      746.68    302.31 o 
  10   8   4      482.61      515.45    342.39 o 
  11   8   4      169.30      329.11    493.53 o 
 -10   9   4      610.82      700.87    330.19 o 
  -9   9   4     2745.83     3008.64    319.58 o 
  -8   9   4     3256.99     3079.42    311.77 o 
  -7   9   4     2019.89     1844.13    279.00 o 
  -6   9   4      783.81      741.16    292.35 o 
  -5   9   4     2689.91     2640.77    156.35 o 
  -4   9   4     2731.55     2511.65    103.53 o 
  -3   9   4      887.83      818.10    120.36 o 
  -2   9   4     3030.93     2835.24     87.40 o 
  -1   9   4    27067.24    26980.62    466.41 o 
   0   9   4      185.69      184.06     78.52 o 
   1   9   4    26263.26    26564.33    256.56 o 
   2   9   4     3166.86     3203.51     79.12 o 
   3   9   4     1204.58     1088.71     59.32 o 
   4   9   4     2953.53     2870.18     91.58 o 
   5   9   4     2681.95     2237.81    131.33 o 
   6   9   4      984.39      894.38    120.99 o 
   7   9   4     1914.25     1872.85    251.86 o 
   8   9   4     3430.26     3332.63    350.17 o 
   9   9   4     2538.43     2745.79    601.55 o 
  10   9   4      622.97      742.67    338.84 o 
 -10  10   4      676.97      595.86    369.50 o 
  -9  10   4     2594.45     2766.63    343.48 o 
  -8  10   4      923.89      919.02    302.83 o 
  -7  10   4     2450.55     2927.82    313.24 o 
  -6  10   4     4641.13     4542.60    292.74 o 
  -5  10   4    10052.25     9706.13    362.44 o 
  -4  10   4     2691.21     2711.59    216.02 o 
  -3  10   4    19508.07    19036.71    708.57 o 
  -2  10   4     8672.52     8225.46    147.28 o 
  -1  10   4     2907.92     2780.76    135.66 o 
   0  10   4     2960.95     3159.13    106.41 o 
   1  10   4     3066.85     2997.40    107.56 o 
   2  10   4     8539.40     8347.58    114.11 o 
   3  10   4    19783.98    19196.95    321.78 o 
   4  10   4     2485.01     2449.24    128.78 o 
   5  10   4    10091.37     9983.81    153.99 o 
   6  10   4     4318.44     4081.52    187.96 o 
   7  10   4     2376.42     2411.80    265.47 o 
   8  10   4      796.83      586.81    326.83 o 
   9  10   4     2594.54     2537.51    372.85 o 
  10  10   4      714.68      917.16    394.44 o 
 -10  11   4      206.62       57.90    491.29 o 
  -9  11   4     1396.26     1442.61    370.44 o 
  -7  11   4     2269.39     2355.10    409.31 o 
  -6  11   4     1158.85     1335.48    315.22 o 
  -5  11   4     3898.01     3502.31    299.92 o 
  -4  11   4      321.25        8.24    354.24 o 
  -3  11   4     1901.26     1567.60    248.78 o 
  -2  11   4    15141.36    14659.90    443.56 o 
  -1  11   4     9214.78     8797.92    345.97 o 
   0  11   4      488.10      404.97    113.08 o 
   1  11   4     9395.17     9401.95    148.73 o 
   2  11   4    15586.66    15785.43    364.45 o 
   3  11   4     1867.61     1906.39    100.73 o 
   4  11   4      318.59      217.01    164.74 o 
   5  11   4     3650.35     3717.95    163.78 o 
   6  11   4      989.27      900.27    231.15 o 
   7  11   4     2184.13     2380.28    276.07 o 
   8  11   4       60.16      133.79    512.47 o 
   9  11   4     1493.74     1520.24    342.00 o 
  -9  12   4      525.10      639.16    353.85 o 
  -8  12   4       23.82      -72.02    445.59 o 
  -7  12   4      862.26      510.62    331.49 o 
  -6  12   4     3371.42     2830.87    339.72 o 
  -5  12   4     3252.95     3567.39    332.16 o 
  -4  12   4     2161.61     1674.49    370.24 o 
  -3  12   4     1506.09     1216.15    251.38 o 
  -2  12   4      934.63      956.39    128.92 o 
  -1  12   4     2114.18     2175.60    137.55 o 
   0  12   4    12051.77    12117.48    176.73 o 
   1  12   4     2042.72     1991.47    124.75 o 
   2  12   4      974.78     1164.75    105.73 o 
   3  12   4     1500.31     1484.17    105.75 o 
   4  12   4     2444.86     2265.47    195.04 o 
   5  12   4     3227.14     3166.15    340.58 o 
   6  12   4     3186.72     2819.68    292.21 o 
   7  12   4     1006.16      925.08    270.14 o 
   8  12   4       19.09      -58.55    325.17 o 
   9  12   4      496.57      440.12    355.94 o 
  -9  13   4      292.52      491.66    491.42 o 
  -8  13   4     2135.05     2006.31    375.98 o 
  -7  13   4     5362.16     4964.81    517.35 o 
  -6  13   4      149.91      161.67    315.75 o 
  -5  13   4     2459.05     2547.96    322.79 o 
  -4  13   4     4335.79     4248.90    456.79 o 
  -3  13   4      488.85      416.08    247.35 o 
  -2  13   4      594.48      540.31    191.51 o 
  -1  13   4     8285.46     8143.06    209.27 o 
   0  13   4       23.77        4.76    144.48 o 
   1  13   4     8005.65     7797.54    156.38 o 
   2  13   4      606.64      548.43    106.58 o 
   3  13   4      330.79      439.17    177.09 o 
   4  13   4     4182.63     4515.56    226.50 o 
   5  13   4     2572.55     2277.01    250.07 o 
   6  13   4      164.62      234.50    287.44 o 
   7  13   4     5138.47     4996.84    319.54 o 
   8  13   4     2140.06     2380.62    398.04 o 
  -8  14   4      663.94      842.55    393.27 o 
  -7  14   4      953.66      984.00    334.19 o 
  -6  14   4     1994.94     2264.21    347.37 o 
  -5  14   4      211.05      104.03    297.04 o 
  -4  14   4     1188.60     1360.34    449.02 o 
  -3  14   4     6592.86     6667.70    345.33 o 
  -2  14   4      305.22      317.12    195.84 o 
  -1  14   4     6459.96     6590.61    213.91 o 
   0  14   4     1420.02     1355.33    137.08 o 
   1  14   4     6586.83     6541.37    155.59 o 
   2  14   4      294.50      235.80    152.27 o 
   3  14   4     6577.39     7105.24    235.12 o 
   4  14   4     1048.82     1049.23    192.37 o 
   5  14   4      236.58      178.21    242.14 o 
   6  14   4     2050.12     2131.55    298.24 o 
   7  14   4      845.71      667.43    288.15 o 
   8  14   4      649.96     1091.55    426.59 o 
  -7  15   4     4736.80     4407.80    401.53 o 
  -6  15   4      696.58      712.12    340.97 o 
  -5  15   4      677.58      476.67    341.46 o 
  -4  15   4     2284.38     2198.44    330.36 o 
  -3  15   4     2849.54     2881.41    239.29 o 
  -2  15   4     1275.13     1465.76    191.09 o 
  -1  15   4      154.90      172.91    179.18 o 
   0  15   4        9.03       39.66    219.86 o 
   1  15   4      152.37       46.96    158.04 o 
   2  15   4     1314.53     1313.27    202.46 o 
   3  15   4     2983.71     2940.53    194.55 o 
   4  15   4     2271.57     2170.57    229.31 o 
   5  15   4      617.82      567.33    229.45 o 
   6  15   4      605.95      537.12    273.64 o 
   7  15   4     4800.96     4889.82    352.98 o 
  -6  16   4      232.48      233.71    372.21 o 
  -5  16   4      263.08      257.75    341.63 o 
  -4  16   4      665.09      656.69    297.70 o 
  -3  16   4     2969.82     2913.00    267.94 o 
  -2  16   4      893.95      887.30    199.98 o 
  -1  16   4     2836.93     2940.10    212.15 o 
   0  16   4     6698.11     6944.88    283.84 o 
   1  16   4     2846.04     2889.04    225.44 o 
   2  16   4      988.59      950.72    182.47 o 
   3  16   4     2958.59     2833.38    199.88 o 
   4  16   4      769.64      849.64    240.29 o 
   5  16   4      330.95      396.91    245.31 o 
   6  16   4      248.00      583.49    339.54 o 
  -5  17   4     1716.72     2324.47    524.30 o 
  -4  17   4     2430.07     2487.54    371.16 o 
  -3  17   4     1703.69     2070.19    269.87 o 
  -2  17   4      618.87      805.00    227.89 o 
  -1  17   4      867.53      892.98    204.07 o 
   0  17   4     1387.37     1629.71    248.01 o 
   1  17   4      845.72      723.00    217.13 o 
   2  17   4      615.38      567.64    213.45 o 
   3  17   4     1672.00     1852.93    203.32 o 
   4  17   4     2458.48     2738.20    262.18 o 
   5  17   4     1818.77     1811.34    282.45 o 
  -4  18   4      395.92      706.56    374.54 o 
  -3  18   4     2253.78     2549.07    299.78 o 
  -2  18   4      483.34      363.32    267.76 o 
  -1  18   4     3042.74     2897.77    370.42 o 
   0  18   4      278.36      224.17    247.32 o 
   1  18   4     2847.02     2826.98    284.33 o 
   2  18   4      505.39      479.14    228.14 o 
   3  18   4     2186.06     2450.11    321.75 o 
   4  18   4      351.07      435.94    260.96 o 
  -2  19   4     1309.00     1527.60    570.63 o 
  -1  19   4       83.00       77.78    355.63 o 
   0  19   4      321.16      364.44    333.33 o 
   1  19   4       74.05       30.97    334.99 o 
   2  19   4     1326.63     1283.15    253.86 o 
   1   0   5      586.37      581.89     35.52 o 
   2   0   5    55064.54    56718.75    299.88 o 
   3   0   5     8209.05     8073.96     56.35 o 
   4   0   5       61.50       91.45     44.59 o 
   5   0   5      346.91      282.59     45.72 o 
   6   0   5     4409.24     4597.38     77.03 o 
   7   0   5       56.87       77.10     65.12 o 
   8   0   5     1745.83     1962.45    109.00 o 
   9   0   5     2714.10     2837.53    157.42 o 
  10   0   5     2239.53     2061.20    179.92 o 
  11   0   5      621.40      505.57    224.73 o 
  12   0   5     4809.24     5959.36    354.83 o 
 -12   1   5       47.44      179.79    252.07 o 
 -11   1   5      534.16      493.07    220.34 o 
 -10   1   5     1462.76     1347.47    199.88 o 
  -9   1   5      627.56      601.88    110.36 o 
  -8   1   5     1834.28     2008.61    114.07 o 
  -7   1   5     5377.64     5354.41     77.48 o 
  -6   1   5    31369.93    31503.04    212.70 o 
  -5   1   5     7482.80     7553.40     86.57 o 
  -4   1   5     8511.39     8413.55     77.28 o 
  -3   1   5    10466.78    10669.55     98.69 o 
  -2   1   5    27494.47    28393.22    145.57 o 
  -1   1   5    51587.19    51397.63    322.48 o 
   0   1   5     1078.85     1035.93     43.88 o 
   1   1   5    51929.47    51990.56    321.50 o 
   2   1   5    27271.29    28147.28    207.07 o 
   3   1   5    12165.44    12563.63    112.18 o 
   4   1   5     8282.50     7998.09     80.28 o 
   5   1   5     7428.53     7450.70     81.42 o 
   6   1   5    32008.31    31811.28    204.20 o 
   7   1   5     5317.42     5352.86    115.55 o 
   8   1   5     1758.18     1931.11    104.62 o 
   9   1   5      573.83      572.02    127.47 o 
  10   1   5     1397.26     1289.20    185.35 o 
  11   1   5      493.76      457.07    188.56 o 
  12   1   5       37.51       -0.41    369.78 o 
 -12   2   5       65.22      191.88    222.14 o 
 -11   2   5      274.90       57.09    217.40 o 
 -10   2   5     1882.04     1924.90    253.26 o 
  -9   2   5     1560.67     1577.04    119.81 o 
  -8   2   5      247.38      236.23     95.43 o 
  -7   2   5     5790.30     5514.56    149.54 o 
  -6   2   5     1401.78     1253.30     44.27 o 
  -5   2   5     5876.00     6088.10     62.18 o 
  -4   2   5     5355.43     5274.20     59.93 o 
  -3   2   5    10488.83    10529.98    110.67 o 
  -2   2   5    91496.96    90919.45    331.98 o 
  -1   2   5      460.55      452.14     50.21 o 
   0   2   5     3552.99     3588.93     56.87 o 
   1   2   5      425.71      491.60     51.39 o 
   2   2   5    91019.59    89401.64    520.46 o 
   3   2   5    11084.29    11130.50     90.27 o 
   4   2   5     5093.64     4974.28     63.91 o 
   5   2   5     5678.20     5667.27     94.80 o 
   6   2   5     1385.60     1345.14     53.58 o 
   7   2   5     5614.57     5506.41    116.50 o 
   8   2   5      241.37      163.53     87.94 o 
   9   2   5     1667.38     1708.89    162.88 o 
  10   2   5     1924.25     1891.82    181.78 o 
  11   2   5      273.82      261.19    209.54 o 
  12   2   5       68.14       76.76    358.16 o 
 -12   3   5      109.39      -66.52    509.02 o 
 -11   3   5     3107.91     3699.33    260.53 o 
 -10   3   5      117.43      265.63    250.83 o 
  -9   3   5     1304.30     1377.21    133.65 o 
  -8   3   5     2351.56     2444.45    108.51 o 
  -7   3   5     4300.22     4218.08     99.44 o 
  -6   3   5    15242.32    15108.00    130.30 o 
  -5   3   5     3758.71     3805.99     84.52 o 
  -4   3   5     6128.13     5923.56    109.91 o 
  -3   3   5      836.04      855.16     54.32 o 
  -2   3   5     3860.75     3910.63     68.34 o 
  -1   3   5    15233.52    15120.62    119.40 o 
   0   3   5       79.36      152.30     52.00 o 
   1   3   5    15543.34    15419.48    177.24 o 
   2   3   5     3589.45     3677.48     56.18 o 
   3   3   5      759.33      804.18     38.60 o 
   4   3   5     6100.46     5933.76     93.24 o 
   5   3   5     3922.14     3916.45     82.47 o 
   6   3   5    14717.81    14606.42    126.50 o 
   7   3   5     4594.82     4462.95    107.79 o 
   8   3   5     2332.13     2551.70     95.16 o 
   9   3   5     1473.25     1353.49    166.06 o 
  10   3   5      107.50      120.85    240.93 o 
  11   3   5     3137.31     3581.19    252.48 o 
  12   3   5      106.50       35.62    353.90 o 
 -11   4   5      391.50      525.35    254.17 o 
 -10   4   5     2636.02     2501.31    262.92 o 
  -9   4   5     2679.39     2701.19    184.55 o 
  -8   4   5      797.95      806.28    128.56 o 
  -7   4   5     8553.73     8440.64    146.41 o 
  -6   4   5     1022.85      903.65     78.84 o 
  -5   4   5     5367.84     5334.74     97.62 o 
  -4   4   5     4630.23     4937.32     73.19 o 
  -3   4   5    11320.06    11198.45    131.76 o 
  -2   4   5    10937.75    11328.67    133.55 o 
  -1   4   5     2349.44     2271.45     54.77 o 
   0   4   5     4003.33     4286.18     67.17 o 
   1   4   5     2155.49     2188.08     53.62 o 
   2   4   5    11032.85    11145.10    172.42 o 
   3   4   5    10715.39    10144.68    104.51 o 
   4   4   5     4952.25     5040.45     99.32 o 
   5   4   5     5741.30     5858.69    104.57 o 
   6   4   5      946.09      837.75     86.76 o 
   7   4   5     8596.10     8507.62    125.41 o 
   8   4   5      751.14      706.85    123.63 o 
   9   4   5     2635.51     2627.13    185.03 o 
  10   4   5     2617.30     2569.27    223.37 o 
  11   4   5      392.14      417.16    221.32 o 
 -11   5   5      750.91     1001.41    281.51 o 
 -10   5   5      838.02      853.36    259.10 o 
  -9   5   5      652.14      688.14    200.73 o 
  -8   5   5      310.42      238.04    180.21 o 
  -7   5   5     2270.07     2205.64     89.97 o 
  -6   5   5    15943.70    15917.40    168.06 o 
  -5   5   5    11266.88    11245.43    183.40 o 
  -4   5   5     5034.73     5251.00     99.13 o 
  -3   5   5    14294.86    14135.13    165.41 o 
  -2   5   5      889.79      823.97     79.89 o 
  -1   5   5    37716.83    36900.66    269.87 o 
   0   5   5     9069.00     8685.41    137.14 o 
   1   5   5    36227.96    35907.23    437.35 o 
   2   5   5     1126.21      984.97     61.21 o 
   3   5   5    13600.69    13165.86     87.95 o 
   4   5   5     5467.71     5078.65    110.16 o 
   5   5   5    11474.99    11148.80    109.63 o 
   6   5   5    16335.76    16128.36    226.55 o 
   7   5   5     2026.08     1905.50     91.33 o 
   8   5   5      260.43      239.19    159.26 o 
   9   5   5      643.82      829.73    251.95 o 
  10   5   5      909.04     1038.77    259.10 o 
  11   5   5      796.79     1115.89    244.38 o 
 -11   6   5      162.44      325.30    280.56 o 
 -10   6   5     1135.40     1231.06    297.86 o 
  -9   6   5      463.58      567.44    265.20 o 
  -8   6   5     2000.22     2181.65    219.55 o 
  -7   6   5     9040.36     8695.27    219.62 o 
  -6   6   5      116.57      120.53     82.79 o 
  -5   6   5     1161.13     1136.59     43.32 o 
  -4   6   5     6198.95     6441.42    118.55 o 
  -3   6   5    24375.29    25184.00    305.80 o 
  -2   6   5    15051.36    14958.87    192.22 o 
  -1   6   5      351.53      519.72     51.85 o 
   0   6   5     3237.76     3407.28     72.37 o 
   1   6   5      157.76      245.94     56.92 o 
   2   6   5    15231.02    15204.12    252.82 o 
   3   6   5    24587.51    24454.01    221.79 o 
   4   6   5     6045.54     6061.23     75.93 o 
   5   6   5     1373.18     1123.49    120.51 o 
   6   6   5       95.41      106.89     58.83 o 
   7   6   5     8649.97     8620.47    239.88 o 
   8   6   5     2065.79     2115.02    249.61 o 
   9   6   5      477.91      557.43    240.51 o 
  10   6   5     1126.82     1133.52    271.21 o 
  11   6   5      200.61      284.02    246.03 o 
 -11   7   5     3142.79     3451.23    584.60 o 
 -10   7   5     1784.97     2000.63    324.57 o 
  -9   7   5      320.43      394.26    365.64 o 
  -8   7   5     2448.02     2360.11    273.92 o 
  -7   7   5     1030.80      986.50    245.02 o 
  -6   7   5       69.52       47.14     79.97 o 
  -5   7   5     1563.13     1470.57     67.91 o 
  -4   7   5     4441.89     4608.98    101.13 o 
  -3   7   5     5565.71     5887.07    100.31 o 
  -2   7   5     2390.70     2575.63    100.51 o 
  -1   7   5    36128.13    35876.08    423.32 o 
   0   7   5      845.15      836.95     72.91 o 
   1   7   5    35987.90    36661.75    316.31 o 
   2   7   5     2422.92     2497.12     61.53 o 
   3   7   5     5409.19     5427.25    118.48 o 
   4   7   5     3934.92     4036.35     81.36 o 
   5   7   5     1442.90     1254.42     40.18 o 
   6   7   5       65.96       75.21     87.57 o 
   7   7   5     1154.59     1214.25    229.11 o 
   8   7   5     2425.76     2298.41    300.70 o 
   9   7   5      293.98      512.68    313.71 o 
  10   7   5     1691.55     2174.11    364.28 o 
  11   7   5     3139.58     3805.95    407.26 o 
 -11   8   5      555.43      821.78    565.88 o 
 -10   8   5      297.32      239.03    316.90 o 
  -9   8   5     1366.75     1420.08    290.30 o 
  -8   8   5     1967.40     1557.59    382.59 o 
  -7   8   5     7329.78     7098.86    300.07 o 
  -6   8   5     1768.35     1850.44    150.78 o 
  -5   8   5     7954.51     7791.53    153.72 o 
  -4   8   5     8703.02     8833.69    136.73 o 
  -3   8   5     9684.47     9822.50    152.68 o 
  -2   8   5     8942.17     9055.36    141.23 o 
  -1   8   5     5664.71     5503.84     98.12 o 
   0   8   5     1699.39     1766.21     79.43 o 
   1   8   5     5502.43     5254.08     83.21 o 
   2   8   5     8550.62     8505.90     96.57 o 
   3   8   5     9552.26     9677.65    148.15 o 
   4   8   5     8358.36     8193.52    118.26 o 
   5   8   5     8216.85     7931.52    137.41 o 
   6   8   5     1671.22     1795.06    129.70 o 
   7   8   5     7353.29     7424.67    298.11 o 
   8   8   5     1977.84     1979.07    325.91 o 
   9   8   5     1403.25     1263.38    340.91 o 
  10   8   5      286.80      359.76    348.00 o 
  11   8   5      584.71     1417.85    599.21 o 
 -10   9   5      466.68      434.12    374.07 o 
  -9   9   5      288.77      153.39    297.32 o 
  -8   9   5      280.70       92.30    415.51 o 
  -7   9   5     1839.84     1804.61    373.83 o 
  -6   9   5       64.93       79.22    147.96 o 
  -5   9   5      817.11      844.73    134.05 o 
  -4   9   5     9445.37     9671.27    128.81 o 
  -3   9   5    10202.40    10344.68    257.15 o 
  -2   9   5      260.96      200.59     57.31 o 
  -1   9   5    20426.19    20017.22    263.29 o 
   0   9   5    23382.14    23192.78    247.19 o 
   1   9   5    20357.96    20266.74    209.63 o 
   2   9   5      268.08      157.15     75.89 o 
   3   9   5    10474.97    10307.60    170.45 o 
   4   9   5     9706.00     9476.44    156.07 o 
   5   9   5      702.80      758.74    100.15 o 
   6   9   5      144.16      214.82    130.77 o 
   7   9   5     1756.65     1553.96    251.03 o 
   8   9   5      294.39      235.39    249.95 o 
   9   9   5      271.95      255.23    316.01 o 
  10   9   5      570.25      508.04    323.32 o 
 -10  10   5      123.95       56.46    354.74 o 
  -9  10   5      527.55      515.81    320.66 o 
  -8  10   5     2757.26     2613.97    342.35 o 
  -7  10   5     3501.14     3539.39    314.22 o 
  -6  10   5     2649.26     2882.75    315.11 o 
  -5  10   5      271.97      221.92    181.84 o 
  -4  10   5     5924.27     5753.93    208.79 o 
  -3  10   5     4587.49     4143.39    172.63 o 
  -2  10   5     1923.48     1869.83     74.80 o 
  -1  10   5      338.08      363.63     94.74 o 
   0  10   5     7498.85     7638.92    137.71 o 
   1  10   5      229.92      178.17     89.44 o 
   2  10   5     1924.11     1910.28     96.07 o 
   3  10   5     4308.04     4079.90    150.89 o 
   4  10   5     5897.97     5528.25    156.67 o 
   5  10   5      254.40      316.97    101.34 o 
   6  10   5     2710.71     2450.31    183.48 o 
   7  10   5     3390.81     3280.71    280.52 o 
   8  10   5     2600.73     2687.77    303.05 o 
   9  10   5      437.93      406.32    345.61 o 
  10  10   5      107.03      133.30    382.93 o 
 -10  11   5     2420.28     2476.58    520.46 o 
  -9  11   5      723.80      786.94    346.90 o 
  -8  11   5      347.28      457.12    310.34 o 
  -7  11   5      294.32      309.18    300.21 o 
  -6  11   5     5278.62     5405.91    345.28 o 
  -5  11   5      331.23      576.48    293.16 o 
  -4  11   5     3388.62     3300.57    206.56 o 
  -3  11   5     7759.50     7227.25    205.64 o 
  -2  11   5     2481.31     2412.01     91.13 o 
  -1  11   5     1900.76     1791.79    107.67 o 
   0  11   5     6271.44     6541.68    125.44 o 
   1  11   5     1980.99     2028.58    110.65 o 
   2  11   5     2644.69     2708.63    106.60 o 
   3  11   5     7815.77     7930.35    174.07 o 
   4  11   5     3116.08     3139.61    152.63 o 
   5  11   5      371.02      459.12    111.18 o 
   6  11   5     5539.61     5473.95    277.84 o 
   7  11   5      292.51      250.87    258.79 o 
   8  11   5      328.65      215.01    283.50 o 
   9  11   5      811.51      538.43    356.68 o 
  -9  12   5       15.10       48.59    349.38 o 
  -8  12   5     2952.50     3335.47    389.51 o 
  -7  12   5     2762.68     2867.60    346.36 o 
  -6  12   5      822.49      501.06    281.35 o 
  -5  12   5     4741.95     4810.26    340.28 o 
  -4  12   5     2555.92     2747.06    303.89 o 
  -3  12   5       52.79      114.77    355.26 o 
  -2  12   5     7383.44     6506.39    154.26 o 
  -1  12   5     8587.72     8707.10    187.84 o 
   0  12   5      657.39      688.68    130.53 o 
   1  12   5     8692.76     8905.37    155.60 o 
   2  12   5     7231.69     6920.15    138.94 o 
   3  12   5       58.33      145.74    174.79 o 
   4  12   5     2260.66     2116.04    173.15 o 
   5  12   5     4763.58     4752.32    260.29 o 
   6  12   5      868.88      744.44    258.06 o 
   7  12   5     2668.14     2875.49    299.10 o 
   8  12   5     3055.32     3201.25    309.07 o 
  -9  13   5     1220.84     1124.14    481.66 o 
  -8  13   5      213.83      579.52    502.32 o 
  -7  13   5      298.71      338.45    313.57 o 
  -6  13   5      883.60     1181.37    294.38 o 
  -5  13   5     3298.02     3667.00    330.73 o 
  -4  13   5     2665.32     2753.92    301.28 o 
  -3  13   5     3978.00     3176.63    273.87 o 
  -2  13   5     2015.91     1972.58    181.83 o 
  -1  13   5     1021.11     1039.51    129.82 o 
   0  13   5    15668.30    15436.60    198.56 o 
   1  13   5      981.98      761.95    120.39 o 
   2  13   5     1965.12     2031.21    142.74 o 
   3  13   5     4066.23     3633.14    179.69 o 
   4  13   5     2948.66     3168.68    183.28 o 
   5  13   5     3154.29     3101.38    269.57 o 
   6  13   5      893.61      905.83    268.08 o 
   7  13   5      339.90      332.81    280.74 o 
   8  13   5      247.48      296.91    392.84 o 
  -8  14   5      681.10     1189.72    393.62 o 
  -7  14   5      126.61      206.96    315.48 o 
  -6  14   5      843.74      754.22    332.82 o 
  -5  14   5      551.04      373.31    376.02 o 
  -4  14   5      617.55      469.04    295.11 o 
  -3  14   5      880.61      797.71    185.68 o 
  -2  14   5     5740.82     5595.23    217.83 o 
  -1  14   5     1399.64     1579.08    177.72 o 
   0  14   5     1590.93     1455.44    136.04 o 
   1  14   5     1296.77     1235.55    128.45 o 
   2  14   5     5556.39     5493.66    198.47 o 
   3  14   5      841.00      836.36    173.68 o 
   4  14   5      619.11      698.78    172.42 o 
   5  14   5      458.28      527.79    221.40 o 
   6  14   5      842.75      672.62    262.83 o 
   7  14   5      120.20      185.79    354.67 o 
   8  14   5      661.79      897.05    555.32 o 
  -7  15   5     1337.47     1404.71    404.02 o 
  -6  15   5     4871.88     4906.98    454.37 o 
  -5  15   5     5068.98     4784.01    368.42 o 
  -4  15   5     1078.20      982.01    316.40 o 
  -3  15   5      915.81      881.91    194.09 o 
  -2  15   5     3590.47     3812.58    195.54 o 
  -1  15   5      113.57      215.01    165.02 o 
   0  15   5      291.21      152.71    158.43 o 
   1  15   5      112.55       14.17    163.40 o 
   2  15   5     3547.54     3677.04    195.18 o 
   3  15   5      816.79      812.58    180.35 o 
   4  15   5      945.70      928.70    228.50 o 
   5  15   5     5158.75     5245.06    278.87 o 
   6  15   5     4775.69     4734.93    321.33 o 
   7  15   5     1368.91     1761.55    335.47 o 
  -6  16   5     1332.64     1604.42    376.06 o 
  -5  16   5     1865.32     1882.98    366.73 o 
  -4  16   5      329.26      531.43    323.57 o 
  -3  16   5     1847.16     1906.23    266.32 o 
  -2  16   5     1736.61     1435.58    181.70 o 
  -1  16   5     7532.17     7506.19    221.44 o 
   0  16   5      276.68      357.24    236.51 o 
   1  16   5     7788.65     8539.20    266.31 o 
   2  16   5     1858.25     1785.96    189.64 o 
   3  16   5     1943.77     2030.64    195.82 o 
   4  16   5      321.60      405.93    237.09 o 
   5  16   5     1836.85     2081.66    263.93 o 
   6  16   5     1350.90     1525.27    280.89 o 
  -5  17   5     2888.65     3303.29    387.13 o 
  -4  17   5      354.48      408.15    328.81 o 
  -3  17   5       52.71       12.79    226.02 o 
  -2  17   5     1555.08     1668.57    230.15 o 
  -1  17   5     1391.69     1514.09    251.28 o 
   0  17   5       42.55      127.19    291.90 o 
   1  17   5     1366.22     1422.31    260.35 o 
   2  17   5     1584.06     1678.38    224.50 o 
   3  17   5       58.95       74.74    237.92 o 
   4  17   5      386.25      432.77    248.12 o 
   5  17   5     2957.58     3309.66    295.46 o 
  -4  18   5     1115.35     1447.12    386.46 o 
  -3  18   5     1483.39     1050.99    273.50 o 
  -2  18   5     1343.31     1201.54    351.97 o 
  -1  18   5     1517.74     1900.17    351.65 o 
   0  18   5      489.21      439.20    255.39 o 
   1  18   5     1566.00     1602.80    275.27 o 
   2  18   5     1274.86     1266.70    236.18 o 
   3  18   5     1468.98     1301.03    315.88 o 
   4  18   5     1149.79     1157.22    320.80 o 
  -1  19   5      568.75      574.26    346.19 o 
   0  19   5     3025.86     3413.86    384.35 o 
   1  19   5      648.50     1051.31    277.83 o 
   0   0   6   145420.83   147963.05   1571.56 o 
   1   0   6     4319.51     4124.37     56.81 o 
   2   0   6       50.73      119.43     45.10 o 
   3   0   6    19503.36    19185.65    148.07 o 
   4   0   6     1828.61     1669.23     47.53 o 
   5   0   6    22437.33    22730.95    166.46 o 
   6   0   6      534.19      409.48     64.81 o 
   7   0   6    28455.23    28082.39    227.22 o 
   8   0   6        3.25       32.87    119.92 o 
   9   0   6        4.09      -55.17    185.59 o 
  10   0   6        0.66       19.21    201.41 o 
  11   0   6     1183.13      915.49    230.89 o 
  12   0   6      233.47      241.59    280.85 o 
 -12   1   6      159.18      317.34    240.20 o 
 -11   1   6     3915.12     4133.82    253.21 o 
 -10   1   6       50.58      193.49    189.00 o 
  -9   1   6      661.32      592.18    111.95 o 
  -8   1   6     4617.06     4942.89    130.19 o 
  -7   1   6     1065.72     1031.71     60.89 o 
  -6   1   6     4022.63     4010.44     71.95 o 
  -5   1   6     4308.01     4308.19     60.30 o 
  -4   1   6     9936.83    10229.87     85.24 o 
  -3   1   6    32498.61    32558.03    205.23 o 
  -2   1   6     5250.01     5243.34     60.10 o 
  -1   1   6    30264.75    30530.80    194.36 o 
   0   1   6     4778.25     4815.61     68.19 o 
   1   1   6    30389.10    30718.17    264.14 o 
   2   1   6     4954.23     4918.64     55.47 o 
   3   1   6    34371.00    34197.14    216.48 o 
   4   1   6     8516.63     8538.99     75.51 o 
   5   1   6     4102.74     4086.89     63.96 o 
   6   1   6     4217.73     4365.53     73.51 o 
   7   1   6     1176.44     1185.17     65.18 o 
   8   1   6     4599.88     4674.81    120.73 o 
   9   1   6      867.92      840.76    150.70 o 
  10   1   6       98.78      -61.43    213.08 o 
  11   1   6     3942.64     4304.98    252.12 o 
  12   1   6      161.97      232.04    347.34 o 
 -12   2   6      180.91      403.03    360.78 o 
 -11   2   6       96.35      268.81    267.85 o 
 -10   2   6     1520.49     1940.56    250.42 o 
  -9   2   6     1536.56     1671.43    121.92 o 
  -8   2   6      384.79      391.06     93.89 o 
  -7   2   6    12080.53    11308.40    183.49 o 
  -6   2   6     3560.34     3521.80     65.08 o 
  -5   2   6     8296.91     8383.70     77.51 o 
  -4   2   6      670.39      749.82     45.21 o 
  -3   2   6    15494.99    15190.71    125.58 o 
  -2   2   6     3425.10     3423.87     53.85 o 
  -1   2   6      602.87      615.80     51.70 o 
   0   2   6       37.68      154.84     56.42 o 
   1   2   6      676.30      785.40     49.78 o 
   2   2   6     3236.28     3194.48     55.77 o 
   3   2   6    14600.87    14084.29    130.32 o 
   4   2   6      613.62      646.56     52.70 o 
   5   2   6     8613.79     8466.17     96.87 o 
   6   2   6     3577.15     3405.12     74.25 o 
   7   2   6    11992.68    12038.52    143.16 o 
   8   2   6      459.38      300.48     96.58 o 
   9   2   6     1721.70     1599.13    174.04 o 
  10   2   6     1379.80     1627.00    184.13 o 
  11   2   6       79.40       61.48    254.38 o 
  12   2   6      207.74       97.43    523.50 o 
 -12   3   6       65.91      -47.16    473.30 o 
 -11   3   6     2974.93     2957.97    275.63 o 
 -10   3   6      831.84     1047.56    193.77 o 
  -9   3   6     2205.11     2017.65    159.99 o 
  -8   3   6     4180.81     4297.92    123.24 o 
  -7   3   6      390.77      320.18     86.81 o 
  -6   3   6    14381.00    14406.93    164.10 o 
  -5   3   6     1785.90     1780.06     49.55 o 
  -4   3   6     9173.17     9079.61    134.44 o 
  -3   3   6    42251.92    42122.14    280.50 o 
  -2   3   6     9246.88     9070.02    103.91 o 
  -1   3   6    11712.36    11755.13    144.53 o 
   0   3   6      482.83      539.59     64.20 o 
   1   3   6    12652.23    12516.43    116.81 o 
   2   3   6     8814.74     8676.06    143.33 o 
   3   3   6    41676.52    41585.48    294.03 o 
   4   3   6     9455.23     9400.07     76.57 o 
   5   3   6     1635.57     1591.17     55.73 o 
   6   3   6    14377.87    14375.65    130.72 o 
   7   3   6      418.43      362.40     90.22 o 
   8   3   6     4289.75     4222.17    109.63 o 
   9   3   6     1974.93     1591.13    169.44 o 
  10   3   6      889.30      725.83    206.85 o 
  11   3   6     2873.30     2923.08    243.56 o 
  12   3   6       71.70      -57.67    512.90 o 
 -11   4   6      862.77      623.01    338.80 o 
 -10   4   6      735.75     1035.40    229.42 o 
  -9   4   6      130.41      195.62    181.64 o 
  -8   4   6     2567.98     2571.18    145.65 o 
  -7   4   6     9823.04     9925.09    283.70 o 
  -6   4   6       19.34       13.94     97.44 o 
  -5   4   6    11151.45    11412.00    125.91 o 
  -4   4   6     9602.02     9533.09    115.74 o 
  -3   4   6     4908.70     4892.52     86.68 o 
  -2   4   6    15145.70    15407.95    205.72 o 
  -1   4   6     8273.13     8334.48    106.77 o 
   0   4   6     5227.89     4908.76     70.03 o 
   1   4   6     9265.30     9450.54    133.48 o 
   2   4   6    15339.69    15203.67    124.23 o 
   3   4   6     5074.37     4960.69     89.20 o 
   4   4   6     9284.80     9027.64     75.06 o 
   5   4   6    11261.78    11250.44    131.86 o 
   6   4   6        6.19       23.56    101.21 o 
   7   4   6    10375.64    10289.53    137.03 o 
   8   4   6     2573.17     2452.98    134.59 o 
   9   4   6      119.38        6.25    263.67 o 
  10   4   6      803.08      825.34    216.58 o 
  11   4   6      946.89      974.45    249.07 o 
 -11   5   6     2284.75     2683.54    363.68 o 
 -10   5   6       11.54      197.12    269.33 o 
  -9   5   6     1632.05     1685.10    207.02 o 
  -8   5   6     2542.82     2637.76    214.72 o 
  -7   5   6      620.21      730.43    121.96 o 
  -6   5   6    10320.16    10005.33    145.95 o 
  -5   5   6     4824.76     4535.06    101.44 o 
  -4   5   6     8234.89     8402.55    118.60 o 
  -3   5   6    20952.88    21869.64    403.53 o 
  -2   5   6      886.04      796.20     77.32 o 
  -1   5   6     1777.56     1765.70     62.98 o 
   0   5   6       38.66      124.54     60.31 o 
   1   5   6     1812.50     1862.43     56.25 o 
   2   5   6      605.35      555.40     43.69 o 
   3   5   6    21571.38    22100.81    208.93 o 
   4   5   6     7963.92     7576.65     97.90 o 
   5   5   6     4972.64     4899.77     79.96 o 
   6   5   6     9671.18     9481.77    101.24 o 
   7   5   6      700.78      695.11    104.84 o 
   8   5   6     2313.21     2418.18    169.72 o 
   9   5   6     1638.85     2005.61    236.66 o 
  10   5   6        6.84       72.83    324.14 o 
  11   5   6     2392.86     2890.84    263.08 o 
 -11   6   6      498.67      755.24    287.65 o 
 -10   6   6     1750.14     1403.33    289.43 o 
  -9   6   6     2638.65     2866.51    231.85 o 
  -8   6   6      226.45      229.86    200.09 o 
  -7   6   6     3214.52     3313.32    140.36 o 
  -6   6   6       48.88       68.27     88.78 o 
  -5   6   6     5351.96     5063.93    135.15 o 
  -4   6   6      596.72      572.26     71.10 o 
  -3   6   6     5867.68     5723.62     98.12 o 
  -2   6   6    27496.26    26582.10    480.16 o 
  -1   6   6     5006.10     5070.57     72.51 o 
   0   6   6     4225.57     4136.92     82.11 o 
   1   6   6     5250.63     5294.34     94.97 o 
   2   6   6    26074.40    24984.74    152.96 o 
   3   6   6     5579.52     5679.36     92.04 o 
   4   6   6      564.96      530.33     64.51 o 
   5   6   6     5548.96     5184.94    108.96 o 
   6   6   6       42.01       35.19     54.35 o 
   7   6   6     3200.47     3228.25    115.05 o 
   8   6   6      247.44      197.17    190.22 o 
   9   6   6     2681.46     3052.18    269.05 o 
  10   6   6     1695.63     2037.45    280.45 o 
  11   6   6      446.85      396.55    245.79 o 
 -11   7   6       94.25       63.61    559.23 o 
 -10   7   6      439.58      251.01    396.93 o 
  -9   7   6     2598.39     2284.09    381.35 o 
  -8   7   6     1726.31     1984.17    255.35 o 
  -7   7   6     1670.02     1513.41    137.67 o 
  -6   7   6    12228.94    11849.24    203.92 o 
  -5   7   6     2744.32     2713.58     91.40 o 
  -4   7   6     1667.67     1576.45    102.62 o 
  -3   7   6    18030.26    18016.59    215.87 o 
  -2   7   6    12936.15    13191.08    151.65 o 
  -1   7   6    11259.69    11466.41    139.86 o 
   0   7   6      599.11      574.08     73.12 o 
   1   7   6    10507.26    10618.13     98.21 o 
   2   7   6    12988.02    13194.25    130.64 o 
   3   7   6    18710.68    18793.10    149.75 o 
   4   7   6     1804.40     1706.47     82.72 o 
   5   7   6     2800.51     2628.74     61.92 o 
   6   7   6    12425.98    12423.67    277.89 o 
   7   7   6     1902.10     1495.21    224.43 o 
   8   7   6     1727.91     1698.68    237.27 o 
   9   7   6     2683.18     2884.72    344.22 o 
  10   7   6      495.25      686.33    334.79 o 
  11   7   6       72.26       78.55    375.65 o 
 -10   8   6     3018.65     3425.98    392.61 o 
  -9   8   6       63.79       27.56    397.75 o 
  -8   8   6     1693.35     1739.05    274.48 o 
  -7   8   6      283.75      334.00    250.17 o 
  -6   8   6      597.23      561.13    151.82 o 
  -5   8   6     4682.36     4583.23    112.79 o 
  -4   8   6      957.09     1117.05    103.47 o 
  -3   8   6     1817.64     1867.32    119.16 o 
  -2   8   6    15873.27    15932.65    284.81 o 
  -1   8   6    16664.88    15870.94    209.07 o 
   0   8   6     4161.73     4164.14     92.26 o 
   1   8   6    17250.23    17028.87    127.19 o 
   2   8   6    15540.60    15279.54    140.87 o 
   3   8   6     1477.40     1321.56    113.79 o 
   4   8   6      988.26     1092.77     99.02 o 
   5   8   6     4538.57     4409.38     81.38 o 
   6   8   6      702.10      638.95    129.65 o 
   7   8   6      293.12      391.67    252.99 o 
   8   8   6     1742.77     1748.09    256.91 o 
  10   8   6     3173.19     3534.13    396.71 o 
  11   8   6       56.70      111.30    560.77 o 
 -10   9   6      441.78      350.76    327.09 o 
  -9   9   6     1173.17     1259.19    303.09 o 
  -8   9   6     4767.70     4172.70    435.69 o 
  -7   9   6       15.69       51.04    248.39 o 
  -6   9   6     6235.76     6061.69    196.12 o 
  -5   9   6     5453.05     5254.58    200.29 o 
  -4   9   6     1380.14     1401.93    125.75 o 
  -3   9   6     1643.28     1633.34    110.57 o 
  -2   9   6    11233.29    10756.90    189.74 o 
  -1   9   6     5002.49     5030.96    109.01 o 
   0   9   6      103.73       54.03     86.92 o 
   1   9   6     5251.88     5269.22     99.03 o 
   2   9   6    10635.33    10266.48    111.42 o 
   3   9   6     1446.70     1408.30    121.61 o 
   4   9   6     1370.91     1419.28    100.87 o 
   5   9   6     5324.72     5196.75    107.76 o 
   6   9   6     6246.12     6341.04    168.38 o 
   7   9   6       35.68      -61.30    229.58 o 
   8   9   6     4719.82     4615.10    297.05 o 
   9   9   6     1235.94     1189.20    337.40 o 
  10   9   6      424.31      392.79    336.99 o 
 -10  10   6     1640.98     1657.04    350.56 o 
  -9  10   6      930.94      933.83    319.28 o 
  -8  10   6      999.79      790.78    304.74 o 
  -7  10   6     2012.61     2066.86    446.37 o 
  -6  10   6      590.07      720.00    166.17 o 
  -5  10   6     1297.79     1515.24    173.16 o 
  -4  10   6     4334.22     4573.05    200.66 o 
  -3  10   6     3482.26     3457.70    180.07 o 
  -2  10   6    20161.48    19284.06    513.90 o 
  -1  10   6     4817.57     4688.87    112.79 o 
   0  10   6     1818.23     1945.15     86.12 o 
   1  10   6     4656.76     4777.28    112.22 o 
   2  10   6    20194.09    20316.59    189.76 o 
   3  10   6     3759.56     3508.52    151.25 o 
   4  10   6     4552.57     4853.13    157.36 o 
   5  10   6     1196.88     1183.97    112.87 o 
   6  10   6      576.60      509.29    130.98 o 
   7  10   6     1987.16     1798.42    282.19 o 
   8  10   6     1052.14      913.31    258.01 o 
   9  10   6      851.44     1159.60    386.55 o 
  10  10   6     1626.20     1832.49    397.03 o 
  -9  11   6      990.50     1341.60    332.72 o 
  -8  11   6     1376.04     1354.27    350.97 o 
  -7  11   6     1406.79     1306.72    288.10 o 
  -6  11   6     5282.41     5154.59    323.45 o 
  -5  11   6     1393.64     1172.64    183.18 o 
  -4  11   6       67.56       16.04    180.27 o 
  -3  11   6      417.79      388.82    151.37 o 
  -2  11   6     9367.37     8993.57    199.32 o 
  -1  11   6     2119.26     1995.61    106.99 o 
   0  11   6     6401.89     6178.83    129.44 o 
   1  11   6     2049.00     2052.69    106.44 o 
   2  11   6     9504.58     9460.10    132.05 o 
   3  11   6      350.66      403.06    134.83 o 
   4  11   6       61.48      122.42    145.34 o 
   5  11   6     1450.73     1355.40    120.45 o 
   6  11   6     5505.59     5639.12    280.92 o 
   7  11   6     1526.30     1656.49    279.98 o 
   8  11   6     1543.97     1267.48    274.27 o 
   9  11   6      960.96     1087.31    400.03 o 
  -9  12   6      635.25      549.04    354.85 o 
  -8  12   6       62.68      -14.38    533.91 o 
  -7  12   6     1293.40     1366.33    355.49 o 
  -6  12   6     2626.65     2411.07    345.00 o 
  -5  12   6       57.08      158.51    394.17 o 
  -4  12   6     4266.92     3998.36    222.66 o 
  -3  12   6     2994.56     2793.88    196.52 o 
  -2  12   6     1429.48     1499.43    176.57 o 
  -1  12   6      578.95      613.53    122.22 o 
   0  12   6     2410.70     2414.36    119.82 o 
   1  12   6      647.82      813.94    110.41 o 
   2  12   6     1421.81     1473.43    106.06 o 
   3  12   6     2640.16     2766.38    153.73 o 
   4  12   6     4175.59     4107.33    156.10 o 
   5  12   6       80.00       47.55    161.92 o 
   6  12   6     2764.42     3062.21    280.87 o 
   7  12   6     1160.20     1054.17    264.63 o 
   8  12   6       63.59       58.83    286.94 o 
   9  12   6      684.70      608.48    403.13 o 
  -8  13   6     2465.71     2857.89    389.74 o 
  -7  13   6      715.14      595.38    328.80 o 
  -6  13   6     2214.32     2397.28    354.88 o 
  -5  13   6     3195.46     2776.26    400.50 o 
  -4  13   6     2720.66     2871.05    315.86 o 
  -3  13   6     1379.41     1259.87    226.11 o 
  -2  13   6     2656.04     2413.51    229.10 o 
  -1  13   6     4120.17     4145.15    143.92 o 
   0  13   6    13384.18    13303.36    189.59 o 
   1  13   6     4203.42     4076.44    138.32 o 
   2  13   6     2306.62     2258.76    171.56 o 
   3  13   6     1381.51     1474.12    169.10 o 
   4  13   6     2703.56     2780.03    177.97 o 
   5  13   6     3077.47     2775.04    258.93 o 
   6  13   6     2238.80     2280.60    283.53 o 
   7  13   6      765.71      817.64    297.87 o 
   8  13   6     2494.04     2780.21    345.99 o 
  -8  14   6     1738.28     2070.10    577.51 o 
  -7  14   6     1857.86     1877.33    383.30 o 
  -6  14   6      775.19      932.02    345.94 o 
  -5  14   6      236.25      346.63    291.46 o 
  -4  14   6     5502.90     5539.14    347.06 o 
  -3  14   6     4794.56     4165.29    253.00 o 
  -2  14   6     2110.64     2217.29    196.02 o 
  -1  14   6     3461.16     3860.66    180.62 o 
   0  14   6     1149.23     1089.43    133.68 o 
   1  14   6     3442.41     3551.60    155.60 o 
   2  14   6     2104.22     2096.33    175.92 o 
   3  14   6     5295.44     5393.37    204.77 o 
   4  14   6     5797.34     5814.83    205.07 o 
   5  14   6      262.23      257.28    227.14 o 
   6  14   6      857.38      858.66    281.18 o 
   7  14   6     1884.30     1772.76    302.18 o 
   8  14   6     1791.25     1393.26    515.58 o 
  -7  15   6     1195.61     1109.35    404.88 o 
  -6  15   6      554.40      691.89    373.08 o 
  -5  15   6      148.69      239.07    339.36 o 
  -4  15   6     1674.48     1358.86    300.37 o 
  -3  15   6     1019.69      847.27    197.58 o 
  -2  15   6     1068.37     1223.80    172.33 o 
  -1  15   6      990.21     1038.13    167.48 o 
   0  15   6     5594.38     5983.53    224.54 o 
   1  15   6     1056.03     1050.64    171.71 o 
   2  15   6     1244.86     1389.45    179.53 o 
   3  15   6      943.85      882.72    177.63 o 
   4  15   6     1616.33     1535.16    242.09 o 
   5  15   6      175.25      122.00    278.81 o 
   6  15   6      628.91      682.62    252.12 o 
   7  15   6     1176.83     1146.77    307.43 o 
  -6  16   6     1057.25     1002.00    344.26 o 
  -5  16   6     1160.07     1274.81    359.95 o 
  -4  16   6     4659.41     4499.38    376.72 o 
  -3  16   6      966.21      624.44    202.27 o 
  -2  16   6      119.20      101.04    184.00 o 
  -1  16   6     1115.26     1173.60    201.20 o 
   0  16   6     3819.29     4395.69    374.74 o 
   1  16   6     1084.90     1240.05    251.29 o 
   2  16   6       75.07        7.98    177.29 o 
   3  16   6      831.67      819.18    189.58 o 
   4  16   6     4360.04     4435.72    267.39 o 
   5  16   6     1073.23     1298.16    257.27 o 
   6  16   6     1050.47     1151.73    286.69 o 
  -5  17   6      448.63      793.02    505.54 o 
  -4  17   6     1924.83     2212.50    367.94 o 
  -3  17   6     1254.77     1000.73    239.70 o 
  -2  17   6      207.13      279.26    207.63 o 
  -1  17   6      535.56      522.92    248.63 o 
   0  17   6    12011.95    12115.28    340.30 o 
   1  17   6      453.83      314.85    250.27 o 
   2  17   6      191.47      247.97    216.55 o 
   3  17   6     1380.35     1427.68    286.42 o 
   4  17   6     2003.61     2253.75    275.06 o 
   5  17   6      515.74      505.82    270.21 o 
  -4  18   6     2621.80     3601.17    568.83 o 
  -3  18   6      430.48      424.25    277.96 o 
  -1  18   6      796.27      737.44    329.41 o 
   0  18   6        1.80      189.72    317.13 o 
   1  18   6      844.02      853.61    262.46 o 
   2  18   6       64.70      -44.53    251.93 o 
   3  18   6      463.07      366.61    310.60 o 
   4  18   6     2777.08     3135.95    338.11 o 
  -1  19   6      382.43      250.34    340.82 o 
   0  19   6     2208.54     2251.37    373.25 o 
   1  19   6      480.17      633.16    269.74 o 
   1   0   7    26908.60    27206.48    228.01 o 
   2   0   7     2832.03     2805.49     53.81 o 
   3   0   7    10440.20    11066.86    110.28 o 
   4   0   7     1577.99     1384.91     52.21 o 
   5   0   7    54693.13    54036.36    284.78 o 
   6   0   7      182.57      202.93     56.63 o 
   7   0   7      198.45      207.73     63.91 o 
   8   0   7       14.64       31.80    124.47 o 
   9   0   7     1829.55     1839.10    116.75 o 
  10   0   7     1011.85      948.11    194.88 o 
  11   0   7     1254.18     1290.71    226.42 o 
  12   0   7       16.45      393.04    389.89 o 
 -12   1   7      961.34     1141.61    381.49 o 
 -11   1   7      107.77      290.42    271.96 o 
 -10   1   7        8.64      186.21    303.80 o 
  -9   1   7     4700.35     4800.14    139.18 o 
  -8   1   7     4118.29     4368.94    132.54 o 
  -7   1   7       19.96       68.91     85.90 o 
  -6   1   7     3411.24     3416.03     67.96 o 
  -5   1   7     2751.33     2765.25     61.06 o 
  -4   1   7     9432.13     9314.12     72.07 o 
  -3   1   7     7851.36     7718.63     69.40 o 
  -2   1   7     6362.00     6561.03     65.71 o 
  -1   1   7    29883.28    29634.99    279.16 o 
   0   1   7     4477.87     4603.40     65.17 o 
   1   1   7    28322.62    28551.43    302.06 o 
   2   1   7     5339.31     5486.49     89.95 o 
   3   1   7     8401.20     8366.58     89.86 o 
   4   1   7    10289.60    10135.59     88.04 o 
   5   1   7     3019.98     3005.11     59.86 o 
   6   1   7     3332.63     3338.39     65.26 o 
   7   1   7        5.61       16.95     66.98 o 
   8   1   7     3757.99     4043.47    124.34 o 
   9   1   7     4824.48     4783.31    176.49 o 
  10   1   7       12.58       16.47    218.40 o 
  11   1   7      100.42       90.05    261.94 o 
  12   1   7      934.92      982.19    381.06 o 
 -12   2   7      689.97      716.30    357.73 o 
 -11   2   7      145.79      215.70    313.52 o 
 -10   2   7     1633.08     2001.38    204.46 o 
  -9   2   7     6766.62     7007.54    154.99 o 
  -8   2   7      401.75      477.37     97.53 o 
  -7   2   7     9094.95     9257.42    131.27 o 
  -6   2   7      806.18      801.58     54.32 o 
  -5   2   7    38788.83    38466.40    363.46 o 
  -4   2   7     3813.35     3772.85     59.57 o 
  -3   2   7     9785.19     9326.43     68.56 o 
  -2   2   7     7662.67     7616.04     71.45 o 
  -1   2   7     2899.74     2966.06     59.38 o 
   0   2   7      624.01      692.66     64.84 o 
   1   2   7     2836.12     2918.21     57.47 o 
   2   2   7     8118.19     8074.40     81.19 o 
   3   2   7     9771.44     9339.86     85.14 o 
   4   2   7     3693.51     3678.91     70.09 o 
   5   2   7    38386.45    37959.89    354.40 o 
   6   2   7      805.46      788.73     58.31 o 
   7   2   7     8802.70     8651.59    116.58 o 
   8   2   7      336.27      317.76     98.17 o 
   9   2   7     6798.81     7123.52    235.21 o 
  10   2   7     1607.59     1689.73    185.51 o 
  11   2   7      159.49      183.02    217.31 o 
  12   2   7      741.43      807.70    535.81 o 
 -11   3   7       41.78      253.56    341.26 o 
 -10   3   7      369.64      396.64    199.14 o 
  -9   3   7     3660.10     3603.57    157.37 o 
  -8   3   7     1778.46     1842.55    113.44 o 
  -7   3   7     1239.04     1141.30    106.88 o 
  -6   3   7    10106.15     9633.37    243.63 o 
  -5   3   7      842.08      888.52     60.10 o 
  -4   3   7     7435.54     7758.02     76.42 o 
  -3   3   7    12759.75    12492.88    188.99 o 
  -2   3   7     6490.27     6477.00     95.41 o 
  -1   3   7    17054.68    17161.79    171.19 o 
   0   3   7      580.55      574.76     61.46 o 
   1   3   7    17526.94    17560.16    196.75 o 
   2   3   7     6599.22     6242.84     70.98 o 
   3   3   7    13316.13    13148.08    111.26 o 
   4   3   7     7152.56     7139.82     83.06 o 
   5   3   7      831.51      820.79     61.97 o 
   6   3   7     9525.83     9479.73    132.46 o 
   7   3   7     1381.64     1335.06    100.43 o 
   8   3   7     1802.19     1829.11    104.90 o 
   9   3   7     3698.12     3729.30    186.29 o 
  10   3   7      361.20      264.10    215.02 o 
  11   3   7       45.50       98.67    229.77 o 
 -11   4   7     1440.26     1636.26    341.61 o 
 -10   4   7      957.99      986.32    164.71 o 
  -9   4   7     1541.53     1712.68    209.89 o 
  -8   4   7      261.58      307.33    128.37 o 
  -7   4   7      322.99      419.03    125.99 o 
  -6   4   7     2144.66     1599.09    104.89 o 
  -5   4   7    18917.11    18856.80    222.23 o 
  -4   4   7    22636.63    22526.24    176.75 o 
  -3   4   7     3407.44     3561.30    102.05 o 
  -2   4   7     3706.90     3796.29    104.36 o 
  -1   4   7      342.17      422.03     65.44 o 
   0   4   7    27424.30    26874.14    435.30 o 
   1   4   7      181.70      277.71     56.89 o 
   2   4   7     4238.47     4211.16     72.12 o 
   3   4   7     3334.43     3575.68     66.05 o 
   4   4   7    22945.04    22596.76    111.50 o 
   5   4   7    18690.97    18402.25    169.91 o 
   6   4   7     2099.95     2019.96     88.73 o 
   7   4   7      200.13      201.62     96.09 o 
   8   4   7      260.58      267.82    135.38 o 
   9   4   7     1605.60     1525.90    245.01 o 
  10   4   7      933.92      789.16    221.67 o 
  11   4   7     1419.02     1471.47    243.85 o 
 -11   5   7      337.36      537.72    343.59 o 
 -10   5   7      130.30      159.95    190.48 o 
  -9   5   7      145.23      220.73    202.98 o 
  -8   5   7     9676.50     9796.94    262.18 o 
  -7   5   7     1939.94     1898.60    135.73 o 
  -6   5   7     2963.71     3066.12    145.23 o 
  -5   5   7     2871.05     2856.68     83.58 o 
  -4   5   7    25176.93    25677.00    201.63 o 
  -3   5   7     5375.57     5617.63    105.42 o 
  -2   5   7     6055.00     6577.60    132.92 o 
  -1   5   7    23015.08    23340.83    405.03 o 
   0   5   7    12110.07    12390.99    117.51 o 
   1   5   7    23616.55    23490.72    269.63 o 
   2   5   7     5738.47     6105.59     89.05 o 
   3   5   7     5556.11     5456.58     72.94 o 
   4   5   7    24733.00    24410.79    179.65 o 
   5   5   7     2980.75     2776.37     92.75 o 
   6   5   7     2832.84     2891.35    105.41 o 
   7   5   7     2133.58     2191.37    117.00 o 
   8   5   7     9730.30     9805.33    247.25 o 
   9   5   7      162.73      477.36    307.24 o 
  10   5   7      136.79      170.81    250.76 o 
  11   5   7      362.67      213.66    238.12 o 
 -11   6   7      283.25      399.41    346.99 o 
 -10   6   7     4320.07     4732.12    416.68 o 
  -9   6   7     3198.23     3196.36    241.35 o 
  -8   6   7     2957.19     2861.65    224.25 o 
  -7   6   7     1564.61     1720.11    139.68 o 
  -6   6   7     2843.90     2788.74    161.11 o 
  -5   6   7     2482.97     2495.34     82.98 o 
  -4   6   7     2704.39     2603.61     85.63 o 
  -3   6   7     8663.39     8400.67    167.76 o 
  -2   6   7     2595.01     2425.61    122.80 o 
  -1   6   7     1670.93     1530.53     77.33 o 
   0   6   7    23579.36    22536.23    178.65 o 
   1   6   7     1600.92     1405.36     63.32 o 
   2   6   7     2549.01     2625.78     93.61 o 
   3   6   7     9129.63     8817.23    103.72 o 
   4   6   7     2895.75     2829.23     72.77 o 
   5   6   7     2403.99     2246.96     78.52 o 
   6   6   7     2891.20     2604.10     92.88 o 
   7   6   7     1655.23     1744.94    108.89 o 
   8   6   7     2954.36     2946.47    222.53 o 
   9   6   7     3184.39     3235.01    272.11 o 
  10   6   7     4202.03     4660.69    671.64 o 
  11   6   7      286.70      264.46    289.51 o 
 -11   7   7      261.15      142.54    563.06 o 
 -10   7   7      449.29      523.77    395.83 o 
  -9   7   7     2171.29     2298.51    287.77 o 
  -8   7   7     2111.31     1865.13    265.79 o 
  -7   7   7     2348.36     2273.33    157.77 o 
  -6   7   7     3588.89     3843.31    173.76 o 
  -5   7   7     1895.97     1865.35    104.22 o 
  -4   7   7    11857.78    11235.39    345.19 o 
  -3   7   7     7127.06     7245.84    177.04 o 
  -2   7   7     5220.05     4758.99    144.82 o 
  -1   7   7       29.70       79.90     64.94 o 
   0   7   7     2820.07     2774.29     83.27 o 
   1   7   7       21.65       20.53     70.30 o 
   2   7   7     6017.89     5763.84    107.06 o 
   3   7   7     7063.87     7011.19    128.55 o 
   4   7   7    11855.72    11723.91    123.58 o 
   5   7   7     1655.28     1512.74     73.77 o 
   6   7   7     3559.76     3619.78    152.20 o 
   7   7   7     2464.46     2290.77    138.96 o 
   8   7   7     1932.57     1718.52    252.44 o 
   9   7   7     1999.12     2361.00    310.53 o 
  10   7   7      501.99      515.34    366.97 o 
  11   7   7      215.94      264.63    541.53 o 
 -10   8   7      335.59      330.81    410.51 o 
  -9   8   7      528.28      468.77    274.65 o 
  -8   8   7     1781.34     1721.45    262.62 o 
  -7   8   7      635.36      746.26    258.71 o 
  -6   8   7       20.14      129.40    150.40 o 
  -5   8   7      411.43      332.85    110.70 o 
  -4   8   7    10219.27    10058.80    206.55 o 
  -3   8   7     1674.50     1662.62    152.27 o 
  -2   8   7     3175.73     3214.05    145.12 o 
  -1   8   7    10875.69    11013.15    186.25 o 
   0   8   7    50909.75    49373.96    325.54 o 
   1   8   7    10961.67    11035.99    110.23 o 
   2   8   7     3217.65     3254.91    107.06 o 
   3   8   7     1570.65     1331.79     56.74 o 
   4   8   7     9955.13     9548.38    124.93 o 
   5   8   7      414.28      397.25     69.38 o 
   6   8   7        1.38       51.01    132.36 o 
   7   8   7      639.30      584.70    185.40 o 
   8   8   7     1764.30     1680.94    273.02 o 
   9   8   7      555.86      328.23    306.42 o 
  10   8   7      292.73      813.04    341.56 o 
 -10   9   7      827.68      769.57    355.03 o 
  -9   9   7     1344.45     1370.86    442.32 o 
  -8   9   7     3709.02     4061.10    333.55 o 
  -7   9   7     3343.66     3392.19    298.66 o 
  -6   9   7     2290.11     2179.27    177.04 o 
  -5   9   7     2817.45     2778.91    188.37 o 
  -4   9   7    12842.19    12775.84    222.83 o 
  -3   9   7     4220.11     4408.01    165.19 o 
  -2   9   7       88.34      131.01    132.57 o 
  -1   9   7       29.50      108.72     90.94 o 
   0   9   7     2457.84     2410.58     95.57 o 
   1   9   7       39.34       86.97     89.36 o 
   2   9   7       69.26       96.41     66.54 o 
   3   9   7     4399.45     4191.37    132.86 o 
   4   9   7    13035.82    13145.77    180.70 o 
   5   9   7     2880.40     2853.56    102.19 o 
   6   9   7     2311.26     2146.92    148.89 o 
   7   9   7     3284.43     3365.59    212.34 o 
   8   9   7     3880.01     4303.13    305.01 o 
   9   9   7     1403.38     1509.48    659.82 o 
  10   9   7      832.75     1103.03    363.88 o 
 -10  10   7     2294.43     2071.34    480.34 o 
  -9  10   7       86.48      211.13    324.74 o 
  -8  10   7     2455.49     2500.83    472.56 o 
  -7  10   7     2550.53     2702.02    289.40 o 
  -6  10   7        4.73       -3.01    180.28 o 
  -5  10   7     1380.44     1460.13    187.89 o 
  -4  10   7       78.98       51.93    180.45 o 
  -3  10   7     1727.20     1758.16    155.60 o 
  -2  10   7       29.69        8.50    141.50 o 
  -1  10   7    18568.49    18203.38    236.09 o 
   0  10   7    15043.67    15091.63    214.45 o 
   1  10   7    18105.68    18131.11    146.75 o 
   2  10   7       19.81        9.72     82.35 o 
   3  10   7     1856.42     1681.58     84.28 o 
   4  10   7       98.25      221.90    140.77 o 
   5  10   7     1684.31     1725.73    101.53 o 
   6  10   7        3.80      103.20    145.88 o 
   7  10   7     2452.19     2261.21    261.17 o 
   8  10   7     2506.14     2824.20    305.62 o 
   9  10   7       80.42      277.91    358.72 o 
  10  10   7     2316.29     2823.84    600.31 o 
  -9  11   7      603.54      495.08    350.35 o 
  -8  11   7      951.55      899.74    344.48 o 
  -7  11   7     1738.68     1979.59    341.03 o 
  -6  11   7     1396.03     1256.61    298.34 o 
  -5  11   7      318.11      387.36    176.77 o 
  -4  11   7     5838.28     5761.07    230.02 o 
  -3  11   7     6604.22     6314.45    217.75 o 
  -2  11   7      542.21      439.02    153.37 o 
  -1  11   7     5828.21     5601.64    125.88 o 
   0  11   7        8.16       75.58    106.32 o 
   1  11   7     5732.47     5685.38    122.71 o 
   2  11   7      592.56      606.01     91.26 o 
   3  11   7     6309.36     6281.42    165.78 o 
   4  11   7     6270.92     5822.17    163.13 o 
   5  11   7      449.18      532.96    117.75 o 
   6  11   7     1483.64     1392.37    200.75 o 
   7  11   7     1822.46     2032.74    283.08 o 
   8  11   7      894.77      812.48    284.10 o 
   9  11   7      516.78      788.10    411.08 o 
  -9  12   7      910.38     1073.59    531.39 o 
  -8  12   7     1235.73     1218.19    320.71 o 
  -7  12   7      843.15      725.95    319.17 o 
  -6  12   7     4570.53     4682.06    489.44 o 
  -5  12   7     5083.57     4940.90    233.77 o 
  -4  12   7      802.35     1000.13    196.13 o 
  -3  12   7     1655.84     1516.83    160.89 o 
  -2  12   7     3544.73     3241.11    192.60 o 
  -1  12   7     7542.94     7565.28    160.62 o 
   0  12   7    11388.77    11406.70    157.05 o 
   1  12   7     7840.94     8105.30    135.18 o 
   2  12   7     3511.75     3490.01    115.36 o 
   3  12   7     1637.92     1534.23    145.15 o 
   4  12   7      888.85      970.67    142.10 o 
   5  12   7     5168.38     4946.32    182.27 o 
   6  12   7     4672.23     4780.36    296.49 o 
   7  12   7      926.12      805.31    288.24 o 
   8  12   7     1235.62      944.73    305.03 o 
   9  12   7      921.82     1012.52    428.55 o 
  -8  13   7       10.05      -68.85    545.82 o 
  -7  13   7      950.57     1006.43    351.38 o 
  -6  13   7       76.05       31.89    479.54 o 
  -5  13   7     2747.10     2513.89    413.12 o 
  -4  13   7     1797.50     2036.22    210.81 o 
  -3  13   7     3888.56     3640.62    206.84 o 
  -2  13   7     4279.81     4285.64    205.65 o 
  -1  13   7      320.96      384.93    148.84 o 
   0  13   7      205.35       86.90    115.31 o 
   1  13   7      250.00      209.78    115.65 o 
   2  13   7     4388.90     4365.70    171.57 o 
   3  13   7     3978.41     3802.77    164.62 o 
   4  13   7     1854.53     1958.76    152.27 o 
   5  13   7     2946.27     3382.69    200.41 o 
   6  13   7      110.80       -4.76    271.02 o 
   7  13   7      971.52      897.58    275.28 o 
   8  13   7        7.63      174.22    584.94 o 
  -8  14   7     1074.50     1008.35    576.36 o 
  -7  14   7     1396.19     1234.69    392.41 o 
  -6  14   7     1753.03     1784.00    336.68 o 
  -5  14   7     3988.33     4159.76    362.52 o 
  -4  14   7      546.99      838.18    296.39 o 
  -3  14   7      123.52       77.47    230.28 o 
  -2  14   7     1392.19     1438.72    193.23 o 
  -1  14   7     2591.33     2755.25    174.42 o 
   0  14   7      343.13      482.33    151.90 o 
   1  14   7     2424.37     2337.64    193.82 o 
   2  14   7     1396.40     1282.34    176.79 o 
   3  14   7       68.31      108.18    187.40 o 
   4  14   7      607.48      589.61    174.22 o 
   5  14   7     3935.68     3824.44    272.00 o 
   6  14   7     1721.62     1909.23    256.07 o 
   7  14   7     1358.71     1574.27    298.33 o 
   8  14   7     1108.49     1309.74    542.06 o 
  -7  15   7      117.84       89.64    372.11 o 
  -6  15   7      227.33      307.71    350.48 o 
  -5  15   7      679.14      807.04    357.46 o 
  -4  15   7     1171.16     1288.26    326.19 o 
  -3  15   7     1534.83     1413.21    203.90 o 
  -2  15   7     7627.58     8159.74    254.51 o 
  -1  15   7     4293.48     4475.31    201.57 o 
   0  15   7       18.15       22.35    185.26 o 
   1  15   7     4339.87     3846.41    262.58 o 
   2  15   7     7792.51     8305.58    230.17 o 
   3  15   7     1481.36     1598.40    191.70 o 
   4  15   7     1192.52     1230.56    244.39 o 
   5  15   7      645.36      622.11    253.35 o 
   6  15   7      220.22      290.15    277.02 o 
   7  15   7      120.91      246.90    394.92 o 
  -6  16   7     4611.34     4302.90    594.03 o 
  -5  16   7     1151.94     1131.07    360.63 o 
  -4  16   7      333.62      557.92    312.93 o 
  -3  16   7      259.11      197.06    205.83 o 
  -2  16   7     2486.03     2461.82    215.02 o 
  -1  16   7     1511.18     1496.47    205.89 o 
   0  16   7      386.00      353.38    234.06 o 
   1  16   7     1524.42     1211.81    256.63 o 
   2  16   7     2610.65     2614.17    229.02 o 
   3  16   7      316.46      274.62    190.88 o 
   4  16   7      365.22      302.11    234.06 o 
   5  16   7     1192.83     1252.99    261.14 o 
   6  16   7     4613.10     5185.27    316.56 o 
  -5  17   7      329.66      293.04    480.07 o 
  -4  17   7      135.01      367.96    356.08 o 
  -3  17   7      775.95      649.31    268.50 o 
  -2  17   7     4244.41     4437.17    253.43 o 
  -1  17   7      259.05      157.40    246.77 o 
   0  17   7       51.81       30.39    251.14 o 
   1  17   7      244.46      206.46    284.93 o 
   2  17   7     4087.82     4396.96    294.26 o 
   3  17   7      797.79      958.06    290.57 o 
   4  17   7      143.71      128.59    262.32 o 
   5  17   7      356.52      557.53    282.35 o 
  -3  18   7     2042.14     2365.37    308.81 o 
  -2  18   7      716.67      510.28    351.72 o 
  -1  18   7      725.20      869.53    275.01 o 
   0  18   7     1259.43     1320.87    273.17 o 
   1  18   7      653.41      790.28    269.40 o 
   2  18   7      731.25      649.89    283.53 o 
   3  18   7     2148.77     2444.32    327.65 o 
   0   0   8    35057.75    34732.81    429.27 o 
   1   0   8     1329.81     1247.40     43.61 o 
   2   0   8      419.76      387.55     47.77 o 
   3   0   8    26377.89    27372.73    204.83 o 
   4   0   8    13531.92    12773.08    114.08 o 
   5   0   8     6145.12     6010.49     72.41 o 
   6   0   8     2089.94     2092.43     66.84 o 
   7   0   8     4942.17     4698.82     91.02 o 
   8   0   8     1090.89     1073.71    112.68 o 
   9   0   8      825.01     1037.50    121.02 o 
  10   0   8      346.49      381.20    205.57 o 
  11   0   8      962.89     1105.51    231.68 o 
 -11   1   8     1301.79     1253.48    281.30 o 
 -10   1   8     2032.85     2319.78    262.90 o 
  -9   1   8      585.59      578.08    120.44 o 
  -8   1   8     3353.57     3326.43    128.43 o 
  -7   1   8     1767.43     1582.80    115.32 o 
  -6   1   8     6084.26     6213.92     81.37 o 
  -5   1   8     1639.52     1562.05     60.47 o 
  -4   1   8    40764.60    40611.36    364.41 o 
  -3   1   8     6555.99     6727.66     70.68 o 
  -2   1   8     1752.43     1841.51     54.99 o 
  -1   1   8     2473.85     2507.09     50.75 o 
   0   1   8     7111.05     6941.29    107.36 o 
   1   1   8     2071.34     2069.62     54.89 o 
   2   1   8     1616.40     1671.18     59.69 o 
   3   1   8     6676.37     7031.47     89.52 o 
   4   1   8    43420.98    43112.06    312.71 o 
   5   1   8     1823.21     1669.15     63.94 o 
   6   1   8     6146.72     6410.88     98.56 o 
   7   1   8     1678.96     1506.18     86.98 o 
   8   1   8     3451.11     3497.73    124.51 o 
   9   1   8      583.98      574.50    155.48 o 
  10   1   8     2212.02     2285.74    229.64 o 
  11   1   8     1197.43     1439.04    278.15 o 
 -11   2   8      610.70      658.86    277.47 o 
 -10   2   8     2054.39     2163.36    211.33 o 
  -9   2   8      232.99      243.62    119.08 o 
  -8   2   8     3384.94     3327.60    114.31 o 
  -7   2   8     1748.52     1728.84    104.24 o 
  -6   2   8     1441.78     1524.74     62.85 o 
  -5   2   8     6159.78     6261.62     79.21 o 
  -4   2   8     7281.86     7226.07     80.50 o 
  -3   2   8    23795.43    23836.21    267.66 o 
  -2   2   8     8127.14     8289.28     83.80 o 
  -1   2   8     7010.43     6918.90    116.04 o 
   0   2   8     4366.07     4260.49     66.95 o 
   1   2   8     7070.92     6819.84     89.18 o 
   2   2   8     7116.78     7035.23     74.72 o 
   3   2   8    23012.55    22737.83    172.80 o 
   4   2   8     7411.54     7354.06     89.54 o 
   5   2   8     5988.47     6153.67     91.04 o 
   6   2   8     1412.27     1419.14     78.06 o 
   7   2   8     1880.08     1929.01    105.08 o 
   8   2   8     3243.80     3159.09    119.08 o 
   9   2   8      190.27      124.56    186.92 o 
  10   2   8     2214.80     2481.30    226.86 o 
  11   2   8      595.94      528.75    230.75 o 
 -11   3   8      703.79      623.36    308.58 o 
 -10   3   8     2983.91     3191.34    238.83 o 
  -9   3   8      212.44      365.67    144.65 o 
  -8   3   8     2519.22     2632.05    114.70 o 
  -7   3   8      358.51      348.52    133.10 o 
  -6   3   8     9462.19     8933.35    110.33 o 
  -5   3   8     1641.12     1613.56     76.77 o 
  -4   3   8    27804.50    27334.89    232.71 o 
  -3   3   8    14467.48    14381.79    130.67 o 
  -2   3   8     6078.09     5849.19     84.70 o 
  -1   3   8    28438.38    29396.11    386.37 o 
   0   3   8       34.74       62.72     64.30 o 
   1   3   8    27822.71    28025.91    336.99 o 
   2   3   8     5606.05     5354.93     94.97 o 
   3   3   8    14032.64    13825.35    142.61 o 
   4   3   8    25984.21    25441.55    206.57 o 
   5   3   8     1677.69     1620.24     72.76 o 
   6   3   8     9583.66     9140.58    112.86 o 
   7   3   8      356.11      327.67    102.98 o 
   8   3   8     2220.85     2469.12    108.37 o 
   9   3   8      231.60      116.04    217.24 o 
  10   3   8     2747.71     3170.63    238.07 o 
  11   3   8      740.21      632.40    229.10 o 
 -11   4   8      459.38      633.22    339.67 o 
 -10   4   8       92.22       54.71    164.39 o 
  -9   4   8     1260.24     1357.34    186.24 o 
  -8   4   8     4024.56     3824.50    159.21 o 
  -7   4   8     2345.73     2524.65    149.03 o 
  -6   4   8      388.93      423.10     53.26 o 
  -5   4   8    18947.29    18660.29    154.95 o 
  -4   4   8    20143.59    20171.95    293.73 o 
  -3   4   8     7884.30     8042.10    110.09 o 
  -2   4   8    20423.84    20637.49    376.38 o 
  -1   4   8     1789.63     1789.43     85.37 o 
   0   4   8    16917.77    16389.38    277.34 o 
   1   4   8     2197.64     2198.04     69.12 o 
   2   4   8    20059.56    19920.94    255.85 o 
   3   4   8     7758.08     7910.51     83.43 o 
   4   4   8    20560.38    20641.87    130.66 o 
   5   4   8    19629.81    18824.49    224.94 o 
   6   4   8      621.01      582.33     63.03 o 
   7   4   8     2387.98     2465.68    124.84 o 
   8   4   8     4400.51     4214.70    171.64 o 
   9   4   8     1320.64     1546.22    215.27 o 
  10   4   8      114.54       79.28    260.90 o 
  11   4   8      468.37      590.65    249.09 o 
 -11   5   8      452.60      454.08    336.19 o 
 -10   5   8     1191.10     1398.46    207.59 o 
  -9   5   8     3398.77     3370.49    237.73 o 
  -8   5   8     1535.54     1787.27    214.65 o 
  -7   5   8      264.94      329.76    134.69 o 
  -6   5   8     1714.49     1504.34    106.28 o 
  -5   5   8      668.00      709.24     91.07 o 
  -4   5   8    19029.52    19712.52    281.75 o 
  -3   5   8     2377.96     2569.75    108.07 o 
  -2   5   8     3215.48     3386.23     96.66 o 
  -1   5   8    10228.63    10319.86    216.56 o 
   0   5   8     7466.39     7376.14    110.77 o 
   1   5   8    10274.48    10208.49    138.54 o 
   2   5   8     3340.25     3482.32     65.68 o 
   3   5   8     2799.48     2883.78     81.21 o 
   4   5   8    19412.00    19259.59    159.01 o 
   5   5   8      656.11      660.66     57.42 o 
   6   5   8     1738.84     1270.82    125.27 o 
   7   5   8      305.82      210.71    128.43 o 
   8   5   8     1599.65     1724.23    158.23 o 
   9   5   8     3299.87     3097.71    281.42 o 
  10   5   8     1212.12     1230.94    224.29 o 
  11   5   8      365.19      332.46    238.95 o 
 -11   6   8       59.58      413.26    362.00 o 
 -10   6   8      636.44      741.11    233.43 o 
  -9   6   8     3489.90     4034.29    259.38 o 
  -8   6   8     2435.98     2412.93    216.20 o 
  -7   6   8      574.07      706.22    149.90 o 
  -6   6   8     2802.49     2409.20    179.51 o 
  -5   6   8     7528.61     7165.31    158.73 o 
  -4   6   8      378.31      375.81    129.13 o 
  -3   6   8     6474.07     6176.66    166.55 o 
  -2   6   8    33319.84    33012.13    550.41 o 
  -1   6   8     2100.68     2149.71     85.42 o 
   0   6   8     9297.29     9312.97    108.99 o 
   1   6   8     2116.19     2181.36     90.42 o 
   2   6   8    32472.76    31863.03    183.93 o 
   3   6   8     5787.31     5373.28     88.19 o 
   4   6   8      377.62      323.18     36.39 o 
   5   6   8     7520.91     7486.60    120.03 o 
   6   6   8     2503.15     2382.12     93.78 o 
   7   6   8      571.74      649.04    136.40 o 
   8   6   8     2227.66     2186.90    206.20 o 
   9   6   8     3392.71     3838.95    296.30 o 
  10   6   8      647.59      679.34    261.43 o 
  11   6   8       66.06      108.36    277.45 o 
 -10   7   8     1458.53     1887.84    303.44 o 
  -9   7   8     2352.77     2543.99    294.95 o 
  -8   7   8      774.77      467.57    266.50 o 
  -7   7   8     1072.25     1161.14    155.61 o 
  -6   7   8     7908.00     7619.57    212.62 o 
  -5   7   8     2767.90     2552.66    150.52 o 
  -4   7   8     4354.54     4321.39    165.10 o 
  -3   7   8    10047.81    10393.45    194.09 o 
  -2   7   8     9239.04     9076.50    168.75 o 
  -1   7   8    26400.70    26959.55    174.43 o 
   0   7   8       13.74       37.75     79.34 o 
   1   7   8    26628.78    26757.77    279.18 o 
   2   7   8     9190.45     9174.20    126.97 o 
   3   7   8     9867.27    10114.71    150.15 o 
   4   7   8     4019.57     3890.29     88.77 o 
   5   7   8     2971.74     2982.22     88.98 o 
   6   7   8     8045.00     7781.13    208.44 o 
   7   7   8     1225.73     1366.76    141.32 o 
   8   7   8      806.38      908.85    251.51 o 
   9   7   8     2290.20     2142.84    403.09 o 
  10   7   8     1471.90     1218.99    354.30 o 
  11   7   8       38.66      404.28    509.92 o 
 -10   8   8      685.70      895.54    435.90 o 
  -9   8   8     2263.18     2688.00    449.68 o 
  -8   8   8     3462.77     3633.44    311.33 o 
  -7   8   8       87.17       39.85    241.23 o 
  -6   8   8     4877.56     4661.89    199.85 o 
  -5   8   8     8131.61     8223.42    236.19 o 
  -4   8   8     4166.54     4185.27    169.01 o 
  -3   8   8     4351.25     4634.11    169.90 o 
  -2   8   8     2553.44     2678.44    142.50 o 
  -1   8   8     1371.31     1345.02     78.30 o 
   0   8   8     5287.94     5651.01    104.23 o 
   1   8   8     1662.55     1627.83     93.43 o 
   2   8   8     2789.13     2785.64    109.90 o 
   3   8   8     4702.21     4888.85     88.17 o 
   4   8   8     4187.26     4332.44     95.71 o 
   5   8   8     8430.33     8382.26    117.07 o 
   6   8   8     4769.15     4568.34    165.14 o 
   7   8   8       98.02       42.38    213.85 o 
   8   8   8     3468.74     3696.47    269.75 o 
   9   8   8     2326.60     2581.93    289.63 o 
  10   8   8      693.12      522.86    367.55 o 
 -10   9   8      877.34      816.43    486.32 o 
  -9   9   8     2364.61     2600.00    331.73 o 
  -8   9   8      873.30      887.78    292.31 o 
  -7   9   8     1527.06     1647.06    280.96 o 
  -6   9   8      941.75      858.46    167.38 o 
  -5   9   8     2555.89     2557.34    192.40 o 
  -4   9   8     1882.08     1756.95    166.09 o 
  -3   9   8     3317.38     3356.55    174.22 o 
  -2   9   8     6145.73     6139.44    172.74 o 
  -1   9   8    20757.78    20636.72    284.18 o 
   0   9   8     3037.44     2912.78    101.41 o 
   1   9   8    20600.49    20945.51    197.03 o 
   2   9   8     6288.70     6298.91    130.76 o 
   3   9   8     3292.33     3282.85     80.27 o 
   4   9   8     1956.28     1844.67    110.80 o 
   5   9   8     2391.81     2261.77    103.45 o 
   6   9   8      842.71      806.67    146.71 o 
   7   9   8     1358.02     1335.28    195.17 o 
   8   9   8      966.68      990.01    278.62 o 
   9   9   8     2253.61     2272.52    317.29 o 
  10   9   8      843.20      466.70    362.06 o 
 -10  10   8      418.58      688.62    461.04 o 
  -9  10   8     2571.31     2877.51    504.06 o 
  -8  10   8      514.60      753.17    297.54 o 
  -7  10   8     1182.72     1239.96    279.81 o 
  -6  10   8     1846.11     1830.43    182.05 o 
  -5  10   8     2976.28     2860.91    203.97 o 
  -4  10   8     1816.27     1855.09    171.88 o 
  -3  10   8     9606.61     9566.74    248.17 o 
  -2  10   8    12731.65    12963.00    256.73 o 
  -1  10   8     5593.45     5269.94    150.66 o 
   0  10   8     6895.96     6379.63    132.06 o 
   1  10   8     5844.53     5576.61    125.21 o 
   2  10   8    12151.47    12045.13    191.92 o 
   3  10   8     9172.61     9070.92    116.50 o 
   4  10   8     2055.89     1990.24    135.71 o 
   5  10   8     2897.49     2746.39    108.57 o 
   6  10   8     1543.51     1434.29    154.68 o 
   7  10   8     1186.48     1174.69    206.46 o 
   8  10   8      406.72      405.70    275.30 o 
   9  10   8     2600.11     2452.38    294.29 o 
  10  10   8      439.24       17.66    590.98 o 
  -9  11   8     2234.59     2787.64    387.76 o 
  -8  11   8      141.34      108.29    388.08 o 
  -7  11   8     4197.66     4238.23    340.08 o 
  -6  11   8     1858.34     1785.82    191.34 o 
  -5  11   8     3795.22     3703.94    217.34 o 
  -4  11   8      866.19      850.36    194.71 o 
  -3  11   8     2427.66     2363.11    161.16 o 
  -2  11   8     6777.27     6429.01    193.70 o 
  -1  11   8     7980.81     7847.83    185.50 o 
   0  11   8      610.99      591.94    112.14 o 
   1  11   8     8164.78     8080.06    129.20 o 
   2  11   8     6970.41     6598.22    149.29 o 
   3  11   8     2405.41     2357.35    139.45 o 
   4  11   8      888.27      931.03    136.50 o 
   5  11   8     3768.48     3694.74    174.89 o 
   6  11   8     2003.88     1906.57    208.06 o 
   7  11   8     4316.77     4501.65    309.68 o 
   8  11   8      128.34       17.35    354.31 o 
   9  11   8     2326.67     2730.87    332.07 o 
  -9  12   8     1185.94     1339.86    540.01 o 
  -8  12   8       42.81       64.78    479.05 o 
  -7  12   8     1976.53     1728.39    326.93 o 
  -6  12   8     2291.03     1835.08    480.55 o 
  -5  12   8     3711.39     3760.22    218.75 o 
  -4  12   8      384.80      281.54    184.17 o 
  -3  12   8     4710.06     4508.79    210.67 o 
  -2  12   8      116.90       90.24    153.74 o 
  -1  12   8     1393.54     1337.81    126.24 o 
   0  12   8     2009.75     2138.76    114.70 o 
   1  12   8     1403.17     1369.77    112.24 o 
   2  12   8       48.50       83.71    108.12 o 
   3  12   8     4937.63     5024.72    171.40 o 
   4  12   8      421.95      360.90    141.30 o 
   5  12   8     3618.27     3436.78    177.63 o 
   6  12   8     2430.83     2113.84    272.63 o 
   7  12   8     2066.83     1901.42    281.70 o 
   8  12   8       58.19      115.70    288.47 o 
  -8  13   8      280.00      507.12    375.31 o 
  -7  13   8     3047.61     3355.17    385.84 o 
  -6  13   8      716.49      861.25    330.52 o 
  -5  13   8     2163.41     2354.90    223.87 o 
  -4  13   8     2459.32     2601.65    224.69 o 
  -3  13   8     1209.35     1349.09    190.93 o 
  -2  13   8     1011.75      793.15    175.30 o 
  -1  13   8     6650.33     6883.97    183.42 o 
   0  13   8     2461.47     2574.45    126.25 o 
   1  13   8     6607.90     6501.77    154.18 o 
   2  13   8     1081.93     1080.84    152.09 o 
   3  13   8      977.06      950.91    155.78 o 
   4  13   8     2400.38     2565.40    160.19 o 
   5  13   8     2141.89     2386.95    200.08 o 
   6  13   8      660.92      862.68    238.41 o 
   7  13   8     2759.03     2843.77    302.95 o 
   8  13   8      275.02      477.23    322.73 o 
  -7  14   8      540.47      800.93    357.79 o 
  -6  14   8      400.07      299.16    314.33 o 
  -5  14   8      116.26       65.25    461.79 o 
  -4  14   8     2188.23     1984.92    310.03 o 
  -3  14   8     9084.49     9667.65    491.66 o 
  -2  14   8      195.65      181.99    178.21 o 
  -1  14   8     3517.61     3662.74    166.43 o 
   0  14   8     3350.96     3677.81    181.47 o 
   1  14   8     3483.86     3274.71    182.88 o 
   2  14   8      137.92       74.78    151.31 o 
   3  14   8     9052.30     9542.98    208.46 o 
   4  14   8     2225.18     2101.46    201.75 o 
   5  14   8      117.69      285.94    230.65 o 
   6  14   8      406.57      678.39    252.65 o 
   7  14   8      479.48      399.33    269.15 o 
  -7  15   8     3710.57     3659.05    643.85 o 
  -6  15   8     1503.52     1353.91    338.78 o 
  -5  15   8      682.24      811.99    331.49 o 
  -4  15   8     1429.61     1336.78    305.69 o 
  -3  15   8     1046.45      952.04    251.34 o 
  -2  15   8      913.99      918.52    200.88 o 
  -1  15   8      782.34      650.24    198.91 o 
   0  15   8      281.42      356.84    234.03 o 
   1  15   8      809.08      585.10    238.00 o 
   2  15   8      857.87      926.65    203.52 o 
   3  15   8     1226.60     1446.97    189.13 o 
   4  15   8     1339.74     1418.42    238.19 o 
   5  15   8      689.22      750.31    245.66 o 
   6  15   8     1490.89     1593.48    270.99 o 
   7  15   8     3948.54     3323.79    604.69 o 
  -6  16   8      319.31      435.72    556.82 o 
  -5  16   8     1013.24      945.65    344.63 o 
  -4  16   8     1643.35     1710.09    339.61 o 
  -3  16   8     2396.38     2410.39    231.86 o 
  -2  16   8     1568.93     1836.81    225.53 o 
  -1  16   8     1300.07     1403.71    211.43 o 
   0  16   8     1781.46     1764.34    263.89 o 
   1  16   8     1362.96     1438.19    255.52 o 
   2  16   8     1452.88     1753.19    266.96 o 
   3  16   8     2341.06     2617.31    206.99 o 
   4  16   8     1674.48     1863.97    254.56 o 
   5  16   8      939.48      847.14    259.62 o 
   6  16   8      318.72      355.57    375.22 o 
  -5  17   8     1148.56     1601.48    565.37 o 
  -4  17   8     2324.03     2846.61    388.59 o 
  -3  17   8     1007.63     1208.66    271.97 o 
  -2  17   8      489.32      423.99    213.90 o 
  -1  17   8      851.84     1060.90    267.84 o 
   0  17   8     3644.81     4243.50    288.78 o 
   1  17   8      832.11      908.67    269.87 o 
   2  17   8      414.57      517.06    263.10 o 
   3  17   8      844.00      956.25    304.60 o 
   4  17   8     2339.84     2544.48    272.23 o 
   5  17   8     1148.36     1015.71    313.10 o 
  -3  18   8     1733.55     1695.38    553.04 o 
  -2  18   8      363.74     -109.10    505.30 o 
  -1  18   8     1578.48     1614.85    279.25 o 
   0  18   8      346.18      346.20    267.41 o 
   1  18   8     1341.42     1549.96    276.35 o 
   2  18   8      396.86      152.99    270.40 o 
   3  18   8     1694.85     2041.51    425.62 o 
   1   0   9     2413.51     2324.25     47.59 o 
   2   0   9    16293.84    16540.84    177.04 o 
   3   0   9    17040.29    16875.12    161.72 o 
   4   0   9       49.78       52.38     58.31 o 
   5   0   9        4.78       56.43     61.74 o 
   6   0   9     1826.74     1830.47     68.69 o 
   7   0   9      481.81      430.83     74.64 o 
   8   0   9     1843.36     2119.51    123.48 o 
   9   0   9     2099.36     2108.32    127.67 o 
  10   0   9     4791.27     4932.90    240.78 o 
  11   0   9      105.26      152.77    280.00 o 
 -11   1   9      106.21      550.48    345.43 o 
 -10   1   9      633.78      545.69    247.44 o 
  -9   1   9       29.67      111.81    119.04 o 
  -8   1   9     3951.96     4146.37    134.04 o 
  -7   1   9     2769.81     2973.36     98.24 o 
  -6   1   9    21497.02    21168.32    165.29 o 
  -5   1   9     6081.37     6227.87     85.41 o 
  -4   1   9     4906.29     4784.48     76.60 o 
  -3   1   9     1414.21     1218.59     62.47 o 
  -2   1   9     8302.61     8272.96    110.73 o 
  -1   1   9    12111.55    12472.30    135.59 o 
   0   1   9     3698.41     3872.85     76.20 o 
   1   1   9    12552.90    12875.98    216.65 o 
   2   1   9     8289.99     8128.35    111.86 o 
   3   1   9     1459.61     1296.76     63.75 o 
   4   1   9     4701.06     4509.43     83.35 o 
   5   1   9     6116.74     6191.72     96.97 o 
   6   1   9    20941.13    20809.31    142.44 o 
   7   1   9     2525.47     2584.77     89.60 o 
   8   1   9     4077.81     3948.52    130.65 o 
   9   1   9       18.98       -5.50    156.01 o 
  10   1   9      655.77      721.18    201.55 o 
  11   1   9       77.45      340.46    271.73 o 
 -11   2   9      788.86      666.88    279.41 o 
 -10   2   9     1505.04     1277.93    202.16 o 
  -9   2   9       75.53      106.94    137.66 o 
  -8   2   9      289.57      238.71    102.70 o 
  -7   2   9     4312.42     4390.21    101.98 o 
  -6   2   9     3543.00     3444.40     80.55 o 
  -5   2   9        3.10       29.72     62.25 o 
  -4   2   9     5886.67     5883.36     77.87 o 
  -3   2   9    10572.36    10723.88    121.89 o 
  -2   2   9    79072.42    77844.73    703.10 o 
  -1   2   9     1985.94     2139.92     64.81 o 
   0   2   9     9433.65     9698.47    176.27 o 
   1   2   9     1740.25     1786.05     65.52 o 
   2   2   9    78806.45    75929.88    745.63 o 
   3   2   9    10896.74    11251.50     90.79 o 
   4   2   9     5804.68     5907.94     89.11 o 
   5   2   9        7.03       29.92     76.50 o 
   6   2   9     3545.82     3469.37     96.97 o 
   7   2   9     4641.16     4582.84     95.92 o 
   8   2   9      237.82      214.05     99.08 o 
   9   2   9       82.73       -4.57    170.78 o 
  10   2   9     1470.31     1514.58    221.70 o 
  11   2   9      744.09      697.41    220.36 o 
 -11   3   9     1970.91     2495.09    366.76 o 
 -10   3   9      106.89      158.48    227.43 o 
  -9   3   9       29.66       71.93    150.22 o 
  -8   3   9     3237.97     3305.09    137.82 o 
  -7   3   9     4154.09     4240.12    134.44 o 
  -6   3   9    13218.58    13193.44    119.17 o 
  -5   3   9     4720.57     4561.38     79.27 o 
  -4   3   9     2789.74     2798.49     72.07 o 
  -3   3   9      979.01     1165.19     57.86 o 
  -2   3   9    14071.55    14602.88    188.47 o 
  -1   3   9     2747.25     2696.78     76.40 o 
   0   3   9       13.17       31.82     78.99 o 
   1   3   9     2878.28     2666.15     76.05 o 
   2   3   9    14356.63    14897.81    153.24 o 
   3   3   9      964.14     1198.04     67.85 o 
   4   3   9     2904.85     2836.20     74.31 o 
   5   3   9     4690.72     4601.49     90.17 o 
   6   3   9    13900.47    13862.58    129.69 o 
   7   3   9     4279.72     4144.15     87.75 o 
   8   3   9     3175.14     3318.21    118.25 o 
   9   3   9       10.43       -1.02    193.10 o 
  10   3   9       93.31      212.27    211.10 o 
  11   3   9     2043.95     2183.24    243.59 o 
 -11   4   9      901.45     1052.64    327.96 o 
 -10   4   9     3211.63     3046.28    191.94 o 
  -9   4   9     1664.97     1521.33    162.88 o 
  -8   4   9     1411.80     1332.24    146.98 o 
  -7   4   9     4880.77     5068.82    170.86 o 
  -6   4   9     2059.38     1981.52     76.71 o 
  -5   4   9     7375.94     7362.65    107.16 o 
  -4   4   9     1441.68     1387.98     71.87 o 
  -3   4   9    12985.55    12533.52    307.07 o 
  -2   4   9    13115.32    13522.17    198.56 o 
  -1   4   9     2667.44     2841.40    105.26 o 
   0   4   9      436.02      554.78     77.73 o 
   1   4   9     2241.29     2333.59     61.15 o 
   2   4   9    13166.57    13259.61    140.33 o 
   3   4   9    13235.81    12796.82    125.25 o 
   4   4   9     1320.20     1333.44     73.30 o 
   5   4   9     7149.92     6966.00     83.32 o 
   6   4   9     2090.69     1916.35     66.20 o 
   7   4   9     4624.13     4685.54    126.60 o 
   8   4   9     1254.98     1377.69    129.56 o 
   9   4   9     1567.68     1633.00    213.94 o 
  10   4   9     3114.08     2765.51    234.35 o 
  11   4   9      848.19     1050.54    241.86 o 
 -11   5   9     1103.44     1185.70    351.10 o 
 -10   5   9      413.92      338.86    176.48 o 
  -9   5   9      455.43      330.98    207.25 o 
  -8   5   9      844.08      597.36    198.98 o 
  -7   5   9      148.19      122.63    138.07 o 
  -6   5   9     9613.59     9581.59    153.36 o 
  -5   5   9     5417.69     5281.89    112.78 o 
  -4   5   9      448.95      436.01    102.26 o 
  -3   5   9    32052.65    31902.47    399.23 o 
  -2   5   9     1536.45     1502.92     91.44 o 
  -1   5   9    31488.08    30540.76    395.04 o 
   0   5   9    15961.91    16435.45    191.38 o 
   1   5   9    30372.34    29483.12    247.63 o 
   2   5   9     1063.18     1138.02     65.21 o 
   3   5   9    31816.35    30905.66    289.04 o 
   4   5   9      399.18      398.42     62.94 o 
   5   5   9     5216.89     5163.09     83.04 o 
   6   5   9     8881.29     8784.95    172.01 o 
   7   5   9      134.47      155.90    153.00 o 
   8   5   9     1004.22      947.29    151.41 o 
   9   5   9      444.91      347.68    235.18 o 
  10   5   9      414.01      448.77    223.23 o 
  11   5   9     1114.57     1284.56    257.21 o 
 -11   6   9      101.17      404.88    266.11 o 
 -10   6   9      840.21     1107.52    241.48 o 
  -9   6   9      149.14      227.54    215.98 o 
  -8   6   9     1983.11     2056.89    226.31 o 
  -7   6   9     7570.47     7519.78    210.95 o 
  -6   6   9     2662.73     2602.92    103.01 o 
  -5   6   9      742.39      650.33     69.32 o 
  -4   6   9     8855.61     9149.00    193.51 o 
  -3   6   9    22043.54    22812.29    375.77 o 
  -2   6   9    16689.33    16359.10    251.45 o 
  -1   6   9      265.68      214.56    108.57 o 
   0   6   9       61.71      100.11     81.09 o 
   1   6   9      352.46      265.21     76.00 o 
   2   6   9    16997.63    17026.57    188.00 o 
   3   6   9    22801.39    22448.15    257.98 o 
   4   6   9     8675.65     8379.78    151.37 o 
   5   6   9      880.08      835.78     67.39 o 
   6   6   9     2879.80     2641.74    149.48 o 
   7   6   9     7645.50     7571.31    209.76 o 
   8   6   9     2015.16     1935.82    223.45 o 
   9   6   9      116.70      192.60    247.13 o 
  10   6   9      816.70      849.61    276.50 o 
  11   6   9      148.33      352.55    259.72 o 
 -10   7   9     1686.88     1673.60    308.41 o 
  -9   7   9        9.31       -7.95    281.69 o 
  -8   7   9     1720.94     1633.44    270.04 o 
  -7   7   9     2959.77     2888.55    177.38 o 
  -6   7   9      239.73      221.97    142.54 o 
  -5   7   9     2008.25     1930.34    154.28 o 
  -4   7   9      676.74      656.05    143.75 o 
  -3   7   9     4635.97     4518.28    168.02 o 
  -2   7   9     3032.40     3111.03    142.57 o 
  -1   7   9    20719.16    20871.14    165.65 o 
   0   7   9     4170.43     4089.66     98.66 o 
   1   7   9    21050.33    20682.36    192.02 o 
   2   7   9     3186.34     3119.62    107.84 o 
   3   7   9     4466.68     4308.85    116.86 o 
   4   7   9      681.39      742.13     80.41 o 
   5   7   9     2154.75     1975.05     75.14 o 
   6   7   9      216.03      334.56    136.74 o 
   7   7   9     2996.30     2858.29    164.69 o 
   8   7   9     1663.57     1670.28    274.59 o 
   9   7   9        4.38      164.88    327.19 o 
  10   7   9     1477.38     1453.38    363.12 o 
 -10   8   9      597.36      677.59    306.22 o 
  -9   8   9     1154.86     1046.98    300.36 o 
  -8   8   9     1305.03     1361.16    272.82 o 
  -7   8   9     8376.46     8221.47    445.32 o 
  -6   8   9     2072.63     2109.51    185.75 o 
  -5   8   9     7967.40     8060.37    197.57 o 
  -4   8   9     2378.69     2328.14    160.93 o 
  -3   8   9     4889.43     5112.64    185.54 o 
  -2   8   9      573.59      531.05    134.99 o 
  -1   8   9     3343.93     3393.71    107.49 o 
   0   8   9       47.32      173.17     86.59 o 
   1   8   9     3390.30     3478.85    100.88 o 
   2   8   9      532.50      485.82    104.36 o 
   3   8   9     4917.47     4863.80    107.87 o 
   4   8   9     2064.72     2008.16     90.32 o 
   5   8   9     7721.23     7749.96    120.50 o 
   6   8   9     2031.16     2216.75    155.07 o 
   7   8   9     8207.10     8493.54    253.46 o 
   8   8   9     1163.40     1004.30    287.81 o 
   9   8   9     1136.41     1163.29    353.45 o 
  10   8   9      568.11      604.81    344.09 o 
 -10   9   9      374.70      395.54    487.92 o 
  -9   9   9      540.16      370.46    288.39 o 
  -8   9   9        2.84       50.85    283.35 o 
  -7   9   9      281.06      188.89    283.35 o 
  -6   9   9      679.25      486.53    174.55 o 
  -5   9   9      180.25      147.25    155.36 o 
  -4   9   9     7006.09     6956.57    205.86 o 
  -3   9   9     9251.39     9201.20    213.56 o 
  -2   9   9     1769.48     1821.21    153.49 o 
  -1   9   9    18146.88    17877.99    427.22 o 
   0   9   9    24247.67    23446.85    322.45 o 
   1   9   9    17632.27    17328.24    170.22 o 
   2   9   9     1678.41     1598.74    113.16 o 
   3   9   9     9232.52     9135.30    110.88 o 
   4   9   9     7151.63     6963.37    137.25 o 
   5   9   9      252.11      306.87     92.15 o 
   6   9   9      515.76      472.52    142.89 o 
   7   9   9      250.06      170.86    201.70 o 
   8   9   9        4.37       21.35    423.37 o 
   9   9   9      538.40      497.48    284.82 o 
  10   9   9      426.73      232.36    390.59 o 
  -9  10   9      822.71      829.08    496.63 o 
  -8  10   9     2579.36     2843.12    335.06 o 
  -7  10   9     3416.13     3217.65    312.65 o 
  -6  10   9     2371.49     2324.83    197.65 o 
  -5  10   9      178.97      134.08    181.50 o 
  -4  10   9     5470.89     5549.48    201.01 o 
  -3  10   9     6313.59     6483.45    186.42 o 
  -2  10   9     2575.02     2651.30    161.19 o 
  -1  10   9       86.45      155.31     86.09 o 
   0  10   9      868.08      878.91    107.27 o 
   1  10   9      113.57      137.56    102.59 o 
   2  10   9     2482.56     2392.26    122.90 o 
   3  10   9     5959.50     5905.27    102.85 o 
   4  10   9     5423.39     5311.98    134.36 o 
   5  10   9      206.65      212.67     97.01 o 
   6  10   9     2293.89     2320.43    165.23 o 
   7  10   9     3426.03     3434.39    223.08 o 
   8  10   9     2689.05     2822.13    406.04 o 
   9  10   9      828.92      900.79    323.65 o 
  -9  11   9     1697.53     1737.76    490.49 o 
  -8  11   9      497.05      406.35    307.82 o 
  -7  11   9      650.70      451.90    302.41 o 
  -6  11   9     4221.64     4178.67    227.43 o 
  -5  11   9      566.28      945.29    200.68 o 
  -4  11   9      859.62      754.72    169.31 o 
  -3  11   9     8556.56     8771.70    277.51 o 
  -2  11   9     3932.22     3967.69    171.99 o 
  -1  11   9     1894.94     2001.74    140.76 o 
   0  11   9     6500.85     6484.79    192.50 o 
   1  11   9     1855.85     1899.60    116.48 o 
   2  11   9     3996.20     4156.02    116.86 o 
   3  11   9     8578.10     8568.04    175.34 o 
   4  11   9      836.56      708.10    130.28 o 
   5  11   9      448.28      480.62    149.73 o 
   6  11   9     4282.42     4378.82    220.86 o 
   7  11   9      663.98      868.51    281.87 o 
   8  11   9      493.08      459.42    293.55 o 
   9  11   9     1607.31     1188.70    313.65 o 
  -9  12   9       15.53      203.11    510.59 o 
  -8  12   9     2881.44     3435.47    405.45 o 
  -7  12   9     1727.34     1867.07    513.11 o 
  -6  12   9      557.03      481.50    288.79 o 
  -5  12   9     6063.66     5837.30    252.95 o 
  -4  12   9     2825.68     2826.26    224.00 o 
  -3  12   9      141.85      152.41    179.45 o 
  -2  12   9     2006.46     1925.80    173.14 o 
  -1  12   9     6814.07     6704.03    163.62 o 
   0  12   9      644.23      575.47    104.11 o 
   1  12   9     6899.86     6567.80    141.43 o 
   2  12   9     2026.30     1918.24    140.71 o 
   3  12   9      160.21      235.48    132.31 o 
   4  12   9     2683.97     2745.06    159.58 o 
   5  12   9     6021.57     5751.86    188.13 o 
   6  12   9      560.61      706.55    242.22 o 
   7  12   9     1746.34     2047.14    315.84 o 
   8  12   9     2716.80     3491.56    335.97 o 
  -8  13   9      490.80      266.87    342.72 o 
  -7  13   9      151.63       28.67    318.38 o 
  -6  13   9      577.26      510.40    332.80 o 
  -5  13   9     3155.03     3542.67    213.41 o 
  -4  13   9     5339.23     5415.58    259.14 o 
  -3  13   9     1597.26     1585.51    190.08 o 
  -2  13   9     2493.73     2292.78    160.70 o 
  -1  13   9      562.60      565.13    148.60 o 
   0  13   9    10945.05    11061.17    180.29 o 
   1  13   9      553.83      464.34    129.42 o 
   2  13   9     2277.61     2212.67    162.59 o 
   3  13   9     1616.62     1666.38    161.45 o 
   4  13   9     5508.47     5571.74    185.19 o 
   5  13   9     3137.61     3292.58    204.72 o 
   6  13   9      555.67      539.31    247.29 o 
   7  13   9      128.32      229.34    288.77 o 
   8  13   9      450.72      608.31    324.20 o 
  -7  14   9      296.56      306.64    375.80 o 
  -6  14   9      735.60      946.86    362.47 o 
  -5  14   9      116.14      -30.91    215.64 o 
  -4  14   9      824.22      632.54    220.11 o 
  -3  14   9       50.35        0.41    260.49 o 
  -2  14   9     4062.07     4094.98    218.89 o 
  -1  14   9     2567.46     2515.16    168.28 o 
   0  14   9     4153.94     4494.37    176.97 o 
   1  14   9     2567.31     2474.31    169.68 o 
   2  14   9     3852.10     3701.90    193.42 o 
   3  14   9       57.79        1.24    158.69 o 
   4  14   9      866.51      816.28    185.20 o 
   5  14   9      133.87      269.54    236.60 o 
   6  14   9      739.75      895.24    260.03 o 
   7  14   9      255.80      309.72    287.10 o 
  -6  15   9     3319.06     3552.06    408.74 o 
  -5  15   9     4930.31     4297.51    534.89 o 
  -4  15   9      412.20      592.93    323.76 o 
  -3  15   9     1925.82     1760.01    255.05 o 
  -2  15   9      910.87     1048.74    210.30 o 
  -1  15   9      325.58      224.52    197.04 o 
   0  15   9       77.16      232.40    300.92 o 
   1  15   9      340.94      218.97    205.26 o 
   2  15   9      972.57      793.01    181.41 o 
   3  15   9     2009.84     1923.57    179.66 o 
   4  15   9      373.82      471.93    236.93 o 
   5  15   9     4824.54     4862.96    291.56 o 
   6  15   9     3221.27     3560.31    308.04 o 
  -5  16   9     1412.14     1241.76    360.85 o 
  -4  16   9      140.51        7.11    522.41 o 
  -3  16   9     2497.35     2622.15    232.01 o 
  -2  16   9      838.15      787.39    209.03 o 
  -1  16   9     5381.57     5895.11    302.48 o 
   0  16   9      433.25      464.32    251.68 o 
   1  16   9     5342.69     5496.70    294.97 o 
   2  16   9      852.98      778.94    255.22 o 
   3  16   9     2492.50     2620.73    208.76 o 
   4  16   9      148.12      282.16    241.13 o 
   5  16   9     1347.32     1399.58    263.36 o 
  -4  17   9     1081.03     1203.57    369.77 o 
  -3  17   9       53.62       64.31    231.09 o 
  -2  17   9     1041.49     1027.59    273.71 o 
  -1  17   9     1672.98     1609.74    269.22 o 
   0  17   9        0.55      138.34    262.06 o 
   1  17   9     1665.33     1847.94    279.17 o 
   2  17   9     1018.33      858.15    270.83 o 
   3  17   9       54.79      -31.91    443.33 o 
   4  17   9     1141.96     1253.31    343.44 o 
  -2  18   9     1381.88     1106.30    355.24 o 
  -1  18   9     1273.59     1175.22    282.64 o 
   0  18   9      795.35      726.51    277.49 o 
   1  18   9     1290.24     1403.56    281.00 o 
   2  18   9     1310.79     1460.64    296.99 o 
   0   0  10    55915.67    55483.16    900.24 o 
   1   0  10     2949.05     2925.34    108.37 o 
   2   0  10       91.15      121.04     57.42 o 
   3   0  10     1043.89      967.19     70.04 o 
   4   0  10    26968.89    26513.51    157.44 o 
   5   0  10     9568.75     9758.11    111.80 o 
   6   0  10      177.03      256.77     84.14 o 
   7   0  10     5245.47     5513.00    122.56 o 
   8   0  10        0.11       33.63    114.72 o 
   9   0  10        0.28       97.11    128.31 o 
  10   0  10       81.10       99.05    240.30 o 
  11   0  10      201.15      157.43    269.99 o 
 -11   1  10     2385.37     2620.05    307.80 o 
 -10   1  10        6.27      514.56    508.86 o 
  -9   1  10     3310.08     3185.38    125.62 o 
  -8   1  10     3969.22     3899.71    136.46 o 
  -7   1  10      832.72      796.76     97.25 o 
  -6   1  10     2168.35     2215.70     78.03 o 
  -5   1  10     4018.53     4039.27     82.56 o 
  -4   1  10    12534.21    12583.80    122.23 o 
  -3   1  10    27508.20    27619.70    228.61 o 
  -2   1  10    15340.87    15925.48    184.15 o 
  -1   1  10    17761.30    18426.57    147.76 o 
   0   1  10     5941.92     6372.17    117.74 o 
   1   1  10    19276.09    19920.21    290.36 o 
   2   1  10    14185.97    14738.63    178.42 o 
   3   1  10    27846.64    28084.07    239.88 o 
   4   1  10    12613.72    12702.85    117.91 o 
   5   1  10     4216.94     4336.43     98.25 o 
   6   1  10     2096.32     2124.40     86.48 o 
   7   1  10      772.69      801.31     86.73 o 
   8   1  10     4245.65     4193.23    133.78 o 
   9   1  10     3756.37     3482.77    181.04 o 
  10   1  10        4.52      167.61    231.64 o 
  11   1  10     2526.21     2487.56    292.50 o 
 -11   2  10      283.11      322.78    325.85 o 
 -10   2  10     2795.05     2838.45    246.59 o 
  -9   2  10      927.50      914.44    153.65 o 
  -8   2  10     1177.32     1187.48    125.63 o 
  -7   2  10    12492.54    12460.80    140.55 o 
  -6   2  10     6021.13     6131.42     87.71 o 
  -5   2  10    11204.22    11242.95    105.47 o 
  -4   2  10      230.75      239.20     64.30 o 
  -3   2  10    11041.73    11068.52    130.81 o 
  -2   2  10    11730.52    12351.21    113.41 o 
  -1   2  10     2950.26     2943.28     78.59 o 
   0   2  10      848.16     1029.22     74.52 o 
   1   2  10     3027.27     3064.87     72.11 o 
   2   2  10    12044.20    12765.29    121.83 o 
   3   2  10    10991.96    10895.77    119.77 o 
   4   2  10      190.81      245.72     77.16 o 
   5   2  10    11005.16    11019.17    115.32 o 
   6   2  10     6234.76     6193.21    106.50 o 
   7   2  10    12174.91    12126.17    127.15 o 
   8   2  10     1288.82     1263.98    111.74 o 
   9   2  10      920.07      957.81    163.66 o 
  10   2  10     2880.01     3144.49    228.18 o 
  11   2  10      245.33      251.03    272.34 o 
 -11   3  10     1444.81     1743.30    536.87 o 
 -10   3  10      380.27      386.36    234.62 o 
  -9   3  10      512.83      474.37    157.78 o 
  -8   3  10     3721.19     4194.12    146.03 o 
  -7   3  10       31.66       86.73    114.59 o 
  -6   3  10      664.22      675.87     71.56 o 
  -5   3  10     3014.45     2990.17     76.85 o 
  -4   3  10    18339.38    18080.90    148.37 o 
  -3   3  10    44377.71    44169.35    337.81 o 
  -2   3  10     1186.96     1100.09     75.50 o 
  -1   3  10    15520.82    16090.96    176.84 o 
   0   3  10      159.96      252.69     75.18 o 
   1   3  10    15988.08    16137.02    207.91 o 
   2   3  10     1165.96     1132.23     80.80 o 
   3   3  10    45189.59    44037.59    337.69 o 
   4   3  10    18244.02    17860.01    163.93 o 
   5   3  10     3141.39     3116.11     90.08 o 
   6   3  10      499.75      489.87     88.05 o 
   7   3  10       39.42       76.14     76.54 o 
   8   3  10     3798.06     4143.19    127.08 o 
   9   3  10      483.47      553.28    201.73 o 
  10   3  10      410.72      646.44    215.91 o 
  11   3  10     1380.35     1382.20    243.36 o 
 -11   4  10      258.85      249.34    341.55 o 
 -10   4  10      989.65      909.90    175.46 o 
  -9   4  10      474.77      557.17    162.63 o 
  -8   4  10       23.31       51.40    157.35 o 
  -7   4  10     2397.62     2423.49    131.23 o 
  -6   4  10      866.57      968.14     98.87 o 
  -5   4  10    11130.00    11248.07    128.75 o 
  -4   4  10    16887.94    16987.61    167.51 o 
  -3   4  10     3521.36     3403.75     90.44 o 
  -2   4  10    11704.25    11775.55    133.50 o 
  -1   4  10    15007.01    14511.54    218.46 o 
   0   4  10    30549.17    30589.65    381.22 o 
   1   4  10    14816.47    14355.08    160.20 o 
   2   4  10    12346.31    12058.91    128.73 o 
   3   4  10     3943.61     3912.55    100.83 o 
   4   4  10    17037.47    17030.86    135.54 o 
   5   4  10    11402.33    11558.67    116.41 o 
   6   4  10     1102.30     1205.70     68.97 o 
   7   4  10     2584.99     2499.41    117.94 o 
   8   4  10       11.83       73.54    119.21 o 
   9   4  10      483.04      431.07    199.36 o 
  10   4  10     1089.01     1078.35    220.70 o 
  11   4  10      300.57      271.98    247.46 o 
 -11   5  10     1068.58     1286.57    357.57 o 
 -10   5  10       79.01      180.75    177.35 o 
  -9   5  10     4448.65     4209.20    215.78 o 
  -8   5  10     1025.15     1200.57    212.86 o 
  -7   5  10     1263.58     1275.01    138.98 o 
  -6   5  10     2920.55     3094.49    111.70 o 
  -5   5  10     2744.11     2758.15    101.01 o 
  -4   5  10      385.86      360.54     92.16 o 
  -3   5  10    22764.70    21925.13    302.04 o 
  -2   5  10     5426.68     5295.93    120.85 o 
  -1   5  10      880.72      748.20    106.83 o 
   0   5  10      352.09      437.95     84.41 o 
   1   5  10      982.72      935.09     55.00 o 
   2   5  10     5368.54     5157.16     83.01 o 
   3   5  10    22320.33    22076.75    207.05 o 
   4   5  10      430.18      438.55     69.63 o 
   5   5  10     3207.53     3181.44     73.93 o 
   6   5  10     2482.80     2475.96     68.27 o 
   7   5  10     1195.04     1094.42    128.09 o 
   8   5  10      895.16     1136.97    168.11 o 
   9   5  10     4663.16     4604.98    249.77 o 
  10   5  10       90.63      300.47    263.01 o 
  11   5  10     1208.17     1316.37    250.95 o 
 -11   6  10      697.08      930.42    273.32 o 
 -10   6  10     1005.61     1111.08    216.75 o 
  -9   6  10     3003.89     3173.26    252.78 o 
  -8   6  10      651.75      612.12    252.58 o 
  -7   6  10     5282.53     5024.82    213.11 o 
  -6   6  10      179.14      152.21    100.21 o 
  -5   6  10     8397.51     7988.62    151.15 o 
  -4   6  10     2937.86     2756.92    131.53 o 
  -3   6  10    11645.03    11638.06    255.82 o 
  -2   6  10    19322.30    18646.59    211.35 o 
  -1   6  10     5226.82     5161.95    149.53 o 
   0   6  10      508.43      407.90     91.31 o 
   1   6  10     5474.45     5444.81     74.41 o 
   2   6  10    19624.47    18826.20    224.10 o 
   3   6  10    11513.67    11578.40     99.03 o 
   4   6  10     2984.78     2853.25     61.60 o 
   5   6  10     8305.71     8258.01    124.71 o 
   6   6  10      224.90      277.75     93.40 o 
   7   6  10     5478.64     5109.53    161.30 o 
   8   6  10      748.42      723.87    240.87 o 
   9   6  10     2951.83     3168.37    235.91 o 
  10   6  10      961.27     1185.49    472.86 o 
  11   6  10      645.04      991.27    380.92 o 
 -10   7  10      248.80      274.60    303.48 o 
  -9   7  10      702.11      871.67    289.12 o 
  -8   7  10     2134.78     2129.12    296.73 o 
  -7   7  10      495.69      431.90    168.59 o 
  -6   7  10     7882.01     7746.63    238.21 o 
  -5   7  10     2805.52     2659.42    130.51 o 
  -4   7  10     2602.17     2518.73    184.50 o 
  -3   7  10    18565.59    18855.08    443.48 o 
  -2   7  10    14062.78    13894.13    203.68 o 
  -1   7  10    19500.90    19553.11    437.01 o 
   0   7  10     1499.87     1797.80    123.41 o 
   1   7  10    19269.25    18963.76    264.20 o 
   2   7  10    14085.63    14282.05    130.70 o 
   3   7  10    18472.89    18578.23    152.09 o 
   4   7  10     2499.46     2154.94     86.04 o 
   5   7  10     2710.33     2704.23     86.54 o 
   6   7  10     7961.82     7926.13    175.91 o 
   7   7  10      560.06      518.50    155.70 o 
   8   7  10     2229.31     1897.33    259.89 o 
   9   7  10      688.99      608.18    307.52 o 
  10   7  10      255.55       63.15    340.14 o 
 -10   8  10     2619.03     2601.57    341.46 o 
  -9   8  10      416.45      476.24    290.52 o 
  -8   8  10       17.07      -40.35    266.86 o 
  -7   8  10      196.12      258.58    168.19 o 
  -6   8  10     1366.20     1227.57    158.81 o 
  -5   8  10     5215.60     5444.13    193.16 o 
  -4   8  10     1494.72     1368.92    161.10 o 
  -3   8  10     2439.02     2189.47    158.83 o 
  -2   8  10     8479.74     8136.60    180.20 o 
  -1   8  10    10983.06    10540.52    143.15 o 
   0   8  10       79.36      176.04     98.28 o 
   1   8  10    11109.70    10401.75    144.65 o 
   2   8  10     8255.36     7839.87    181.08 o 
   3   8  10     2525.57     2358.89    101.86 o 
   4   8  10     1672.12     1686.38     92.09 o 
   5   8  10     5058.38     4937.59     98.74 o 
   6   8  10     1178.22     1068.48    138.13 o 
   7   8  10      299.48      255.93    204.85 o 
   8   8  10       17.78      176.99    326.70 o 
   9   8  10      455.96      466.82    281.29 o 
  10   8  10     2755.03     2632.52    445.24 o 
 -10   9  10      254.82      161.81    325.70 o 
  -9   9  10     2473.92     2264.94    323.38 o 
  -8   9  10     4657.56     5614.92    355.02 o 
  -7   9  10       43.76       67.16    257.29 o 
  -6   9  10     3240.50     3437.24    211.05 o 
  -5   9  10     1112.24     1166.95    165.29 o 
  -4   9  10     2836.87     2853.52    180.10 o 
  -3   9  10      935.50     1053.72    164.60 o 
  -2   9  10     6852.88     6718.76    198.90 o 
  -1   9  10     4018.79     4026.63    143.93 o 
   0   9  10      158.47      252.13    104.01 o 
   1   9  10     4041.71     4057.95    110.57 o 
   2   9  10     6572.96     6495.41    159.39 o 
   3   9  10      858.00      938.92    102.33 o 
   4   9  10     3247.79     3343.78    108.41 o 
   5   9  10     1215.92     1415.84     99.93 o 
   6   9  10     3178.05     3340.93    162.69 o 
   7   9  10       51.24      -19.44    269.94 o 
   8   9  10     4485.49     4781.48    255.76 o 
   9   9  10     2515.53     2265.89    315.28 o 
  10   9  10      249.07      346.02    581.58 o 
  -9  10  10      891.58     1185.01    344.43 o 
  -8  10  10      206.07      266.97    311.92 o 
  -7  10  10     2433.31     2212.94    328.05 o 
  -6  10  10     2076.41     2068.34    195.50 o 
  -5  10  10     1240.40     1299.48    170.35 o 
  -4  10  10     4030.04     3871.42    191.71 o 
  -3  10  10     7448.19     7495.08    207.72 o 
  -2  10  10     6276.42     6161.04    189.07 o 
  -1  10  10      776.35      680.28    141.65 o 
   0  10  10     8575.66     8553.33    216.10 o 
   1  10  10      690.81      599.25     99.68 o 
   2  10  10     6756.36     6864.20    156.10 o 
   3  10  10     7766.28     7813.08    150.48 o 
   4  10  10     3817.11     3642.22    128.61 o 
   5  10  10     1160.85     1166.27    105.25 o 
   6  10  10     2065.87     1936.45    173.53 o 
   7  10  10     2372.84     2603.33    232.56 o 
   8  10  10      228.11      312.08    338.26 o 
   9  10  10      922.30      728.90    334.81 o 
  -9  11  10      505.31      289.97    513.38 o 
  -8  11  10     1225.02     1493.02    330.54 o 
  -7  11  10      156.93      128.83    289.66 o 
  -6  11  10     3295.88     3583.94    221.60 o 
  -5  11  10     1014.04      825.38    191.88 o 
  -4  11  10      421.31      358.68    167.05 o 
  -3  11  10      349.04      328.88    158.11 o 
  -2  11  10    20406.02    19570.62    408.37 o 
  -1  11  10     1539.84     1625.34    164.43 o 
   0  11  10     4940.11     5050.05    182.55 o 
   1  11  10     1531.38     1629.53    116.11 o 
   2  11  10    20633.85    20561.06    185.17 o 
   3  11  10      313.96      327.52    117.07 o 
   4  11  10      439.95      409.23    122.59 o 
   5  11  10      982.02      906.06    161.62 o 
   6  11  10     3492.22     3836.69    230.51 o 
   7  11  10      151.29      310.57    501.99 o 
   8  11  10     1357.84     1054.16    292.72 o 
   9  11  10      531.18      347.31    326.74 o 
  -8  12  10      672.33      410.49    516.59 o 
  -7  12  10      775.59     1072.85    329.01 o 
  -6  12  10     1530.33     1705.20    322.55 o 
  -5  12  10      218.27      286.91    207.62 o 
  -4  12  10     4639.84     4656.60    220.43 o 
  -3  12  10     3031.08     2756.22    182.91 o 
  -2  12  10     3563.41     3533.73    189.57 o 
  -1  12  10      564.94      608.14    158.64 o 
   0  12  10     4950.30     5175.76    137.80 o 
   1  12  10      622.88      583.32    112.69 o 
   2  12  10     3408.20     3392.13    146.55 o 
   3  12  10     2787.12     2447.31    153.98 o 
   4  12  10     4687.13     4770.56    165.71 o 
   5  12  10      216.71      252.25    180.29 o 
   6  12  10     1520.56     1637.51    260.78 o 
   7  12  10      645.85      648.38    273.04 o 
   8  12  10      666.00      681.26    321.35 o 
  -8  13  10     3237.69     2982.90    511.74 o 
  -7  13  10      881.04      953.04    373.16 o 
  -6  13  10     2477.52     2642.41    344.37 o 
  -5  13  10     1270.93     1419.54    219.38 o 
  -4  13  10     3305.05     3614.80    325.73 o 
  -3  13  10      580.71      560.28    169.89 o 
  -2  13  10     1925.98     1793.85    182.24 o 
  -1  13  10     1319.99     1264.31    177.32 o 
   0  13  10     4285.97     4337.18    142.25 o 
   1  13  10     1351.01     1343.88    135.31 o 
   2  13  10     1713.56     1539.96    163.45 o 
   3  13  10      544.35      415.24    143.65 o 
   4  13  10     3159.99     3174.29    173.94 o 
   5  13  10     1226.33     1243.51    204.94 o 
   6  13  10     2402.06     2363.52    274.51 o 
   7  13  10      888.08      930.71    281.62 o 
   8  13  10     3133.73     2561.52    657.85 o 
  -7  14  10      818.05     1037.07    341.25 o 
  -6  14  10     2196.68     2079.08    366.77 o 
  -5  14  10      211.39      127.97    231.44 o 
  -4  14  10     3683.41     4251.56    261.07 o 
  -3  14  10     4116.30     4039.51    237.63 o 
  -2  14  10     3061.43     3126.14    196.66 o 
  -1  14  10     2268.00     2525.62    171.59 o 
   0  14  10     1998.87     1840.43    156.53 o 
   1  14  10     2540.06     2424.47    171.63 o 
   2  14  10     2999.63     2991.80    179.84 o 
   3  14  10     4137.77     4191.58    203.90 o 
   4  14  10     3770.22     3959.16    225.80 o 
   5  14  10      217.65      414.00    275.84 o 
   6  14  10     2197.36     2346.65    293.46 o 
   7  14  10      895.70      932.31    301.10 o 
  -6  15  10      613.76      735.62    378.09 o 
  -5  15  10      174.53      316.91    364.72 o 
  -4  15  10      975.70      868.55    250.60 o 
  -3  15  10     1643.40     1430.07    218.71 o 
  -2  15  10     2522.19     2782.56    202.03 o 
  -1  15  10      625.56      814.76    178.47 o 
   0  15  10     5489.95     5453.04    220.17 o 
   1  15  10      541.28      501.46    209.29 o 
   2  15  10     2841.36     2869.14    208.30 o 
   3  15  10     1622.59     1607.27    193.84 o 
   4  15  10      953.46      854.05    208.60 o 
   5  15  10      168.57      244.34    252.57 o 
   6  15  10      628.06      805.30    291.50 o 
  -5  16  10     1043.02     1222.98    395.46 o 
  -4  16  10     3841.52     3893.55    388.36 o 
  -3  16  10      216.19      190.76    328.24 o 
  -2  16  10       65.70      170.15    260.57 o 
  -1  16  10     1351.07     1307.53    258.70 o 
   0  16  10     2236.95     2655.90    274.18 o 
   1  16  10     1252.97     1255.78    268.52 o 
   2  16  10       54.78      141.76    479.85 o 
   3  16  10      173.48        8.88    381.34 o 
   4  16  10     3724.15     3775.14    364.61 o 
   5  16  10     1064.89      942.69    284.39 o 
  -4  17  10     1115.60     1340.33    500.37 o 
  -3  17  10     1740.71     1576.55    247.73 o 
  -2  17  10      381.84      278.17    271.88 o 
  -1  17  10     1067.94     1114.33    275.80 o 
   0  17  10     3698.55     4052.57    305.36 o 
   1  17  10      925.86     1090.09    264.52 o 
   2  17  10      410.40      550.15    309.12 o 
   3  17  10     1851.30     1988.31    419.56 o 
   4  17  10     1163.50     1237.72    427.78 o 
  -2  18  10      192.71      207.76    328.47 o 
  -1  18  10     1668.20     1863.79    298.88 o 
   0  18  10       10.13      215.50    345.62 o 
   1  18  10     1749.02     2322.04    300.58 o 
   2  18  10      187.87      118.18    317.91 o 
   1   0  11     6298.13     6045.30    102.05 o 
   2   0  11      343.02      191.86     59.59 o 
   3   0  11     2675.94     2828.04     81.59 o 
   4   0  11    15468.43    15513.19    176.41 o 
   5   0  11    27263.26    27718.53    231.24 o 
   6   0  11      745.94      706.61     86.12 o 
   7   0  11      438.09      491.06     91.24 o 
   8   0  11     4191.94     4218.81    169.39 o 
   9   0  11     3046.61     2985.33    142.03 o 
  10   0  11       44.07      152.40    300.82 o 
  11   0  11      140.35      382.25    274.68 o 
 -10   1  11      413.91      544.60    205.01 o 
  -9   1  11     3876.89     3860.40    146.25 o 
  -8   1  11     1995.13     1869.11    142.40 o 
  -7   1  11     4670.44     4743.46    114.71 o 
  -6   1  11      389.05      358.36     90.28 o 
  -5   1  11     4398.18     4214.00     99.85 o 
  -4   1  11     4856.85     4863.89     94.37 o 
  -3   1  11     9396.23     9230.22    126.41 o 
  -2   1  11     1813.32     1754.05     64.35 o 
  -1   1  11    23135.04    22815.38    276.80 o 
   0   1  11      485.49      460.46     80.16 o 
   1   1  11    24495.32    23366.45    391.59 o 
   2   1  11     1540.20     1498.70     65.71 o 
   3   1  11     9752.01     9670.57     97.83 o 
   4   1  11     4851.56     4812.34     92.65 o 
   5   1  11     4490.17     4434.81    102.76 o 
   6   1  11      487.74      474.37     85.50 o 
   7   1  11     4749.17     4752.01    106.19 o 
   8   1  11     1884.45     1965.33    108.11 o 
   9   1  11     3699.69     3775.74    186.15 o 
  10   1  11      447.63      502.31    214.31 o 
  11   1  11      260.88      277.72    271.61 o 
 -11   2  11       40.61      232.24    335.82 o 
 -10   2  11     1007.14     1153.62    239.14 o 
  -9   2  11     4648.31     4980.93    186.36 o 
  -8   2  11       94.73       72.95    122.85 o 
  -7   2  11     5724.05     5708.46    120.53 o 
  -6   2  11     3658.70     3652.70     83.62 o 
  -5   2  11    21407.96    21218.76    156.85 o 
  -4   2  11     2600.80     2507.84     83.74 o 
  -3   2  11    27221.10    26841.95    179.21 o 
  -2   2  11     7822.54     7833.33     94.03 o 
  -1   2  11     3689.82     3631.04     83.54 o 
   0   2  11     3925.81     4028.18    102.18 o 
   1   2  11     3764.89     3866.61     76.65 o 
   2   2  11     7259.03     7092.66    103.55 o 
   3   2  11    27247.33    26535.39    143.50 o 
   4   2  11     2501.07     2446.43     88.61 o 
   5   2  11    21703.15    21942.23    304.94 o 
   6   2  11     3687.28     3664.77    100.67 o 
   7   2  11     5483.76     5477.63    108.32 o 
   8   2  11      109.58      131.83     99.17 o 
   9   2  11     4640.50     4877.95    196.23 o 
  10   2  11     1054.38     1364.73    213.32 o 
  11   2  11       49.84      195.13    283.19 o 
 -11   3  11       77.76      134.90    317.36 o 
 -10   3  11       67.72       43.13    230.91 o 
  -9   3  11     2429.68     2716.76    178.80 o 
  -8   3  11       40.91       77.45    134.70 o 
  -7   3  11     1813.69     1683.05    126.38 o 
  -6   3  11     7796.38     7807.13    120.53 o 
  -5   3  11     1962.45     1957.15     77.91 o 
  -4   3  11     6164.43     6468.06     84.29 o 
  -3   3  11     7874.75     7979.36     88.51 o 
  -2   3  11     8175.59     8138.02    117.35 o 
  -1   3  11    17033.45    16876.48    135.79 o 
   0   3  11    12240.00    12191.22    144.52 o 
   1   3  11    17171.39    16946.31    134.25 o 
   2   3  11     8737.23     8591.89    112.97 o 
   3   3  11     7778.95     8019.83     97.58 o 
   4   3  11     5763.43     5916.73     94.43 o 
   5   3  11     1977.10     2056.18     90.38 o 
   6   3  11     7847.63     8003.30    123.88 o 
   7   3  11     1840.02     1774.36     93.07 o 
   8   3  11       24.88       49.48    102.39 o 
   9   3  11     2614.53     2816.00    220.26 o 
  10   3  11       53.59      166.30    209.28 o 
  11   3  11       46.77      251.05    234.90 o 
 -11   4  11      512.97      772.54    347.38 o 
 -10   4  11      332.57      434.27    172.48 o 
  -9   4  11     3252.07     3063.98    187.33 o 
  -8   4  11     1947.77     2061.07    152.57 o 
  -7   4  11      158.39      177.72    119.52 o 
  -6   4  11       98.36       87.69     96.98 o 
  -5   4  11    14074.03    13506.78    121.71 o 
  -4   4  11    13127.26    12969.97    141.48 o 
  -3   4  11     1274.23     1329.45     92.71 o 
  -2   4  11     1278.28     1199.12     95.61 o 
  -1   4  11      213.10      237.59     77.86 o 
   0   4  11    24523.78    22376.39    313.75 o 
   1   4  11      132.27      175.01     65.25 o 
   2   4  11     1422.65     1205.34     90.71 o 
   3   4  11     1309.31     1380.95     96.75 o 
   4   4  11    13088.95    12932.55    122.14 o 
   5   4  11    14293.50    13893.71    160.78 o 
   6   4  11      126.24       78.53     91.72 o 
   7   4  11      207.00      217.77    110.22 o 
   8   4  11     1802.75     1816.77    125.93 o 
   9   4  11     3153.19     3050.65    203.93 o 
  10   4  11      339.47      465.48    219.79 o 
  11   4  11      492.47      618.64    255.92 o 
 -11   5  11      200.64      580.03    347.47 o 
 -10   5  11      311.58      415.48    183.40 o 
  -9   5  11      321.43      381.69    191.49 o 
  -8   5  11     6672.08     6636.29    227.26 o 
  -7   5  11     2013.88     2052.64    149.39 o 
  -6   5  11     1087.12     1082.54    111.49 o 
  -5   5  11     5114.22     4814.21     92.75 o 
  -4   5  11    16316.20    15914.47    232.96 o 
  -3   5  11      252.31      203.02     80.29 o 
  -2   5  11      702.10      593.54    101.98 o 
  -1   5  11    24117.41    23993.12    314.37 o 
   0   5  11      693.11      763.36     90.64 o 
   1   5  11    23721.39    22828.51    172.03 o 
   2   5  11      711.63      670.74     72.55 o 
   3   5  11      233.45      279.32     88.88 o 
   4   5  11    16380.09    16473.96    170.28 o 
   5   5  11     5491.04     5332.13    100.82 o 
   6   5  11     1076.47     1091.60     76.52 o 
   7   5  11     2061.28     2090.31    138.21 o 
   8   5  11     6383.30     6599.38    258.32 o 
   9   5  11      322.83      331.59    223.45 o 
  10   5  11      280.67      430.19    239.80 o 
  11   5  11      164.86      186.75    274.70 o 
 -10   6  11     2299.87     2566.56    231.28 o 
  -9   6  11     1142.36     1081.44    233.17 o 
  -8   6  11     1652.26     1437.62    264.20 o 
  -7   6  11      830.98      922.37    155.93 o 
  -6   6  11     2592.78     2605.54    124.24 o 
  -5   6  11      392.54      415.17    117.54 o 
  -4   6  11     3066.42     3185.67    165.48 o 
  -3   6  11    17426.09    17572.26    235.90 o 
  -2   6  11      487.32      355.45    125.05 o 
  -1   6  11     8010.68     7848.29    149.40 o 
   0   6  11    20949.78    20361.48    199.06 o 
   1   6  11     8262.23     7969.36    118.43 o 
   2   6  11      487.34      439.98     77.45 o 
   3   6  11    17766.19    17545.66    142.53 o 
   4   6  11     2926.00     2923.39     70.11 o 
   5   6  11      349.11      400.36     79.83 o 
   6   6  11     2607.44     2565.39    113.37 o 
   7   6  11      778.49      723.93    142.22 o 
   8   6  11     1632.46     1711.48    216.45 o 
   9   6  11     1268.29     1388.41    283.15 o 
  10   6  11     2289.68     2892.86    302.50 o 
 -10   7  11     1237.64     1399.68    266.05 o 
  -9   7  11     1679.38     1792.79    298.07 o 
  -8   7  11     1513.82     1901.28    291.96 o 
  -7   7  11     1143.77     1235.93    162.03 o 
  -6   7  11     5621.69     5453.73    195.32 o 
  -5   7  11     1628.92     1654.92    127.45 o 
  -4   7  11    11393.39    11685.13    227.89 o 
  -3   7  11     5409.63     5573.47    189.32 o 
  -2   7  11     4991.49     4779.25    139.49 o 
  -1   7  11       40.09       95.67    131.71 o 
   0   7  11     3089.86     3083.80    142.49 o 
   1   7  11       37.23       40.92     52.88 o 
   2   7  11     4881.26     4994.33     98.39 o 
   3   7  11     5938.55     5785.12     93.23 o 
   4   7  11    10934.49    10660.80    167.31 o 
   5   7  11     1652.24     1693.39     87.60 o 
   6   7  11     5591.97     5468.17    168.91 o 
   7   7  11     1276.14     1425.42    150.57 o 
   8   7  11     1522.23     1593.79    227.20 o 
   9   7  11     1721.75     1742.24    281.62 o 
  10   7  11     1127.20     1030.73    366.43 o 
 -10   8  11      338.55      249.02    330.43 o 
  -9   8  11     1923.21     2141.15    323.36 o 
  -8   8  11      648.18      466.71    280.18 o 
  -7   8  11      434.54      334.45    174.91 o 
  -6   8  11       50.60      130.22    162.40 o 
  -5   8  11      609.61      612.22    165.49 o 
  -4   8  11    12359.17    11642.89    230.16 o 
  -3   8  11      966.18      945.86    153.99 o 
  -2   8  11     8768.84     8296.35    225.69 o 
  -1   8  11     3333.33     3265.16    112.14 o 
   0   8  11    34937.19    34135.56    397.85 o 
   1   8  11     3334.63     3234.00    115.47 o 
   2   8  11     8722.50     8133.63    139.42 o 
   3   8  11      863.46      882.96    105.45 o 
   4   8  11    12319.54    11977.85    135.59 o 
   5   8  11      503.08      376.22     83.01 o 
   6   8  11       41.75       82.14    150.47 o 
   7   8  11      423.34      353.38    207.80 o 
   8   8  11      607.68      519.45    226.70 o 
   9   8  11     1805.88     1588.63    303.75 o 
  10   8  11      316.15      114.39    376.14 o 
 -10   9  11      621.84      813.38    346.28 o 
  -9   9  11     1256.54     1487.31    346.47 o 
  -8   9  11     2773.53     2842.43    328.59 o 
  -7   9  11     3029.87     3028.09    306.50 o 
  -6   9  11      106.19       72.65    159.76 o 
  -5   9  11     2494.80     2402.91    173.06 o 
  -4   9  11     9462.21     9862.80    227.42 o 
  -3   9  11      389.03      443.09    166.20 o 
  -2   9  11      214.81      171.26    151.63 o 
  -1   9  11      787.56      848.91    106.03 o 
   0   9  11     7412.69     7352.93    152.36 o 
   1   9  11      784.05      871.54     90.56 o 
   2   9  11      247.75      212.81    118.64 o 
   3   9  11      504.51      532.37    109.32 o 
   4   9  11    10162.46    10460.47    151.18 o 
   5   9  11     2595.82     2473.86    110.69 o 
   6   9  11      108.37      199.72    150.99 o 
   7   9  11     2994.31     2843.92    232.06 o 
   8   9  11     2819.12     2772.43    243.33 o 
   9   9  11     1339.18     1594.84    323.88 o 
  10   9  11      717.54      670.22    370.98 o 
  -9  10  11      172.53       60.86    316.87 o 
  -8  10  11     2890.37     3211.81    338.80 o 
  -7  10  11      818.12      961.46    285.04 o 
  -6  10  11      190.06      100.76    199.75 o 
  -5  10  11     1833.08     1841.87    190.10 o 
  -4  10  11      900.77      819.63    171.60 o 
  -3  10  11     1259.26     1293.80    168.10 o 
  -2  10  11      514.33      545.45    153.84 o 
  -1  10  11    14628.38    14268.06    265.75 o 
   0  10  11     5701.19     5684.30    160.65 o 
   1  10  11    14095.24    13681.61    198.71 o 
   2  10  11      557.46      630.21    127.14 o 
   3  10  11     1158.56     1163.38    115.39 o 
   4  10  11      966.38      990.22    105.46 o 
   5  10  11     1779.98     1777.58    110.93 o 
   6  10  11      183.61      221.88    153.29 o 
   7  10  11      766.51      520.79    213.75 o 
   8  10  11     2964.02     3014.07    334.33 o 
   9  10  11      139.96      256.19    493.59 o 
  -9  11  11       40.96      253.35    500.14 o 
  -8  11  11     1084.34     1165.20    355.35 o 
  -7  11  11     2169.25     2317.15    320.70 o 
  -6  11  11     2625.26     2685.86    229.63 o 
  -5  11  11     1054.32     1123.70    191.84 o 
  -4  11  11     5209.08     5218.42    214.08 o 
  -3  11  11     5460.25     5245.63    195.02 o 
  -2  11  11     1562.15     1429.34    156.43 o 
  -1  11  11     5770.07     5152.64    186.38 o 
   0  11  11        1.77      128.58    138.50 o 
   1  11  11     5792.75     5597.18    156.86 o 
   2  11  11     1703.28     1539.88    133.44 o 
   3  11  11     5303.52     5175.19    169.76 o 
   4  11  11     4954.34     5069.35    147.71 o 
   5  11  11      994.84     1011.83    155.31 o 
   6  11  11     2588.78     2603.97    220.65 o 
   7  11  11     2192.80     2390.66    271.25 o 
   8  11  11     1074.35     1007.12    322.67 o 
  -8  12  11      834.92     1301.63    336.27 o 
  -7  12  11      403.70      366.13    288.37 o 
  -6  12  11     3308.21     3278.60    339.13 o 
  -5  12  11     2794.92     2823.76    236.75 o 
  -4  12  11     2306.59     2307.48    203.64 o 
  -3  12  11      680.16      606.68    168.19 o 
  -2  12  11     3743.20     3911.07    221.89 o 
  -1  12  11     6443.61     6261.89    224.20 o 
   0  12  11    10650.44    10615.78    196.71 o 
   1  12  11     6469.42     6429.29    164.23 o 
   2  12  11     3950.78     3969.58    151.20 o 
   3  12  11      630.44      567.62    153.80 o 
   4  12  11     2225.43     2072.84    138.31 o 
   5  12  11     2945.36     2890.73    184.90 o 
   6  12  11     3436.19     3450.77    260.57 o 
   7  12  11      404.31      497.33    266.00 o 
   8  12  11      855.13      561.02    314.41 o 
  -7  13  11      856.09      987.81    368.16 o 
  -6  13  11      218.19      249.25    299.93 o 
  -5  13  11      739.28      757.46    227.12 o 
  -4  13  11     2782.73     2872.62    215.44 o 
  -3  13  11      986.83      923.87    176.47 o 
  -2  13  11     2624.07     2676.13    189.83 o 
  -1  13  11      436.46      585.31    173.41 o 
   0  13  11     5817.36     5926.72    186.51 o 
   1  13  11      343.80      393.29    142.27 o 
   2  13  11     2736.49     2641.15    171.32 o 
   3  13  11      907.54      846.69    157.90 o 
   4  13  11     3034.49     3206.01    150.83 o 
   5  13  11      747.93      859.20    186.42 o 
   6  13  11      224.25      217.20    348.25 o 
   7  13  11      983.15     1039.73    297.83 o 
  -7  14  11     1252.49     1320.47    378.26 o 
  -6  14  11     1779.96     1871.69    384.44 o 
  -5  14  11     4167.57     4456.27    273.59 o 
  -4  14  11      882.73     1039.77    239.15 o 
  -3  14  11      285.16      276.50    179.09 o 
  -2  14  11     2080.90     2083.41    173.84 o 
  -1  14  11     2976.77     3204.91    166.66 o 
   0  14  11       10.04       69.43    158.68 o 
   1  14  11     3127.65     3304.89    201.12 o 
   2  14  11     2010.62     2115.31    173.76 o 
   3  14  11      228.70      250.91    169.53 o 
   4  14  11      813.36      844.57    208.17 o 
   5  14  11     4069.90     4112.89    291.86 o 
   6  14  11     1787.54     1769.10    280.24 o 
   7  14  11     1251.01      760.15    610.89 o 
  -6  15  11      705.78     1106.08    564.64 o 
  -5  15  11      367.62      198.36    347.24 o 
  -4  15  11     1139.56     1090.75    239.18 o 
  -3  15  11     1657.94     1695.29    220.22 o 
  -2  15  11    10045.25     9802.81    355.23 o 
  -1  15  11     3383.56     3640.59    193.86 o 
   0  15  11      938.08      964.22    193.52 o 
   1  15  11     3401.90     3501.67    211.23 o 
   2  15  11     9958.52    10078.74    314.96 o 
   3  15  11     1551.41     1597.61    204.38 o 
   4  15  11     1116.73      992.73    241.12 o 
   5  15  11      331.69      354.74    259.45 o 
   6  15  11      684.51      477.60    317.17 o 
  -5  16  11      567.31      725.05    496.72 o 
  -4  16  11      543.67      557.62    324.87 o 
  -3  16  11      760.23      771.66    226.29 o 
  -2  16  11     2014.38     2017.60    204.80 o 
  -1  16  11     1361.61     1464.30    231.68 o 
   0  16  11      280.19      158.72    261.79 o 
   1  16  11     1386.61     1369.63    230.18 o 
   2  16  11     2020.48     2020.95    241.38 o 
   3  16  11      856.21      865.02    294.91 o 
   4  16  11      577.99      506.58    253.59 o 
   5  16  11      577.27      343.49    307.91 o 
  -3  17  11     1121.60     1417.41    269.53 o 
  -2  17  11     2388.34     2284.13    286.39 o 
  -1  17  11     2249.90     2125.30    293.65 o 
   0  17  11      321.89      230.09    265.21 o 
   1  17  11     2253.25     2246.43    294.27 o 
   2  17  11     2477.56     2420.08    308.70 o 
   3  17  11     1168.34     1030.15    407.95 o 
  -1  18  11      403.59      517.68    281.13 o 
   0  18  11      259.75      227.85    281.51 o 
   1  18  11      390.00      634.61    280.82 o 
   0   0  12     9158.96     9834.09    175.62 o 
   1   0  12     3209.24     3114.28     91.37 o 
   2   0  12      393.66      356.45     58.84 o 
   3   0  12    15529.80    15998.76    130.41 o 
   4   0  12      411.81      518.55     81.87 o 
   5   0  12    12288.75    12281.29    138.37 o 
   6   0  12     2108.76     1873.74     96.88 o 
   7   0  12     8411.71     8591.44    130.82 o 
   8   0  12      858.87     1140.03    127.80 o 
   9   0  12     1020.67     1095.37    149.89 o 
  10   0  12      689.27      753.57    254.92 o 
  11   0  12      589.91      760.63    288.25 o 
 -11   1  12     1516.12      952.67    336.89 o 
 -10   1  12     2142.05     2164.75    242.51 o 
  -9   1  12      135.15      138.61    132.85 o 
  -8   1  12     2395.95     2332.41    124.24 o 
  -7   1  12     2668.46     2371.07    106.33 o 
  -6   1  12     5434.30     5288.47    115.29 o 
  -5   1  12     3139.27     3235.37     99.41 o 
  -4   1  12    20193.41    20169.65    137.26 o 
  -3   1  12     4682.57     4609.42     88.23 o 
  -2   1  12      869.56      852.83     71.24 o 
  -1   1  12    11083.54    11523.55    214.48 o 
   0   1  12    41643.21    43136.41    534.06 o 
   1   1  12    10958.36    11167.57    132.25 o 
   2   1  12      753.42      725.59     72.48 o 
   3   1  12     4796.64     4747.27     88.38 o 
   4   1  12    21352.15    21151.94    179.16 o 
   5   1  12     2999.94     3003.80    100.96 o 
   6   1  12     5184.82     5091.37    118.04 o 
   7   1  12     2555.25     2404.52    105.00 o 
   8   1  12     2353.71     2454.63    120.69 o 
   9   1  12      115.92      317.49    161.22 o 
  10   1  12     2434.07     2456.02    279.30 o 
  11   1  12     1491.72     1705.46    317.19 o 
 -11   2  12       17.78       14.66    324.28 o 
 -10   2  12      177.85      183.02    237.00 o 
  -9   2  12      291.92      184.14    156.58 o 
  -8   2  12     2953.43     2956.31    131.70 o 
  -7   2  12     2060.95     2126.25     98.24 o 
  -6   2  12     3155.20     3189.50    100.70 o 
  -5   2  12      923.86     1000.72     80.90 o 
  -4   2  12     2990.69     2912.60     88.38 o 
  -3   2  12    16583.85    16963.20    134.40 o 
  -2   2  12     7058.75     7103.23    113.84 o 
  -1   2  12    14371.32    14485.02    262.43 o 
   0   2  12     5116.77     4857.24    100.67 o 
   1   2  12    14680.41    14098.43    126.81 o 
   2   2  12     6759.92     6562.34    130.25 o 
   3   2  12    16431.64    16655.34    141.60 o 
   4   2  12     2913.65     2834.09    101.66 o 
   5   2  12      837.27      926.39     93.46 o 
   6   2  12     3126.53     3184.15    107.77 o 
   7   2  12     2087.55     2211.62     95.72 o 
   8   2  12     2892.29     2929.52    118.85 o 
   9   2  12      366.58      387.50    169.82 o 
  10   2  12      186.15      317.26    209.19 o 
  11   2  12       10.06      304.85    343.76 o 
 -11   3  12      685.33      554.31    324.51 o 
 -10   3  12     2972.13     3020.13    254.98 o 
  -9   3  12     1108.89     1205.48    171.95 o 
  -8   3  12      641.93      609.56    121.82 o 
  -7   3  12      105.99      141.34    110.68 o 
  -6   3  12     9340.63     8996.21    129.68 o 
  -5   3  12      979.41      931.97     84.69 o 
  -4   3  12     9983.18     9917.98    109.53 o 
  -3   3  12    19032.89    18587.60    218.32 o 
  -2   3  12    12169.77    11942.87    141.35 o 
  -1   3  12    12786.33    12645.29    123.03 o 
   0   3  12     1618.67     1821.32     89.10 o 
   1   3  12    12847.68    12723.85    114.52 o 
   2   3  12    12199.33    11558.14    141.66 o 
   3   3  12    19714.17    19277.36    139.83 o 
   4   3  12     9463.69     9193.18    109.44 o 
   5   3  12     1053.47     1027.67     99.99 o 
   6   3  12     9384.87     9485.84    133.67 o 
   7   3  12       89.54      125.01     91.17 o 
   8   3  12      608.07      622.86    107.77 o 
   9   3  12     1143.53     1213.45    190.89 o 
  10   3  12     2812.38     3244.15    240.11 o 
  11   3  12      637.76      681.40    293.03 o 
 -11   4  12      401.83      498.67    338.01 o 
 -10   4  12      441.94      411.16    180.26 o 
  -9   4  12     1657.83     1763.57    180.56 o 
  -8   4  12     6444.39     6331.34    156.14 o 
  -7   4  12     3394.28     3371.28    143.32 o 
  -6   4  12      310.11      263.28    103.47 o 
  -5   4  12    10085.56     9947.45    145.23 o 
  -4   4  12     4307.53     4297.31     81.99 o 
  -3   4  12     2246.72     2253.02    111.03 o 
  -2   4  12     9283.57     9254.97    133.25 o 
  -1   4  12     7817.69     7903.86    111.54 o 
   0   4  12     1939.69     1827.17     91.37 o 
   1   4  12     8234.90     8428.19    103.24 o 
   2   4  12     8751.46     9180.31    137.57 o 
   3   4  12     2309.23     2459.94    102.15 o 
   4   4  12     4228.85     4219.38    101.37 o 
   5   4  12    10433.46    10273.51    245.53 o 
   6   4  12      281.39      272.68     93.67 o 
   7   4  12     3796.42     3871.39    131.54 o 
   8   4  12     6381.89     6532.27    137.87 o 
   9   4  12     1810.28     1916.67    196.42 o 
  10   4  12      453.03      492.26    228.14 o 
  11   4  12      448.16      498.66    283.06 o 
 -10   5  12      720.48      714.99    190.31 o 
  -9   5  12      489.21      754.79    182.85 o 
  -8   5  12     1845.26     2127.39    165.31 o 
  -7   5  12     2168.74     2084.45    139.30 o 
  -6   5  12     4045.21     3919.27    109.97 o 
  -5   5  12     1422.52     1273.69     75.71 o 
  -4   5  12    19571.34    19293.23    170.82 o 
  -3   5  12     2065.40     2168.95    102.68 o 
  -2   5  12     7867.81     7787.97    133.46 o 
  -1   5  12     9363.22     8978.68    137.25 o 
   0   5  12    18128.45    17707.59    208.67 o 
   1   5  12     9444.26     9399.56    108.26 o 
   2   5  12     7954.02     7757.20    102.84 o 
   3   5  12     2132.57     2183.75    101.78 o 
   4   5  12    19915.07    19264.16    203.01 o 
   5   5  12     1449.29     1591.92     88.64 o 
   6   5  12     3972.82     3675.45    101.60 o 
   7   5  12     2222.25     2228.32    140.49 o 
   8   5  12     1996.56     2315.94    176.98 o 
   9   5  12      491.48      571.59    189.36 o 
  10   5  12      801.08      871.49    241.35 o 
 -10   6  12      277.13      286.53    214.83 o 
  -9   6  12     1416.42     1589.76    242.35 o 
  -8   6  12      822.26      956.14    223.67 o 
  -7   6  12       11.70       56.01    148.13 o 
  -6   6  12     2865.03     2721.57    173.48 o 
  -5   6  12     2032.43     1933.56    131.97 o 
  -4   6  12      626.13      630.07    153.05 o 
  -3   6  12     4499.86     3910.09    121.16 o 
  -2   6  12    33768.09    33273.83    277.33 o 
  -1   6  12      202.75       69.52    104.99 o 
   0   6  12    11005.23    10768.75    143.93 o 
   1   6  12      204.38      185.38     67.52 o 
   2   6  12    33977.93    33533.50    318.35 o 
   3   6  12     4587.01     4566.96     95.93 o 
   4   6  12      641.18      669.43     69.47 o 
   5   6  12     1797.24     1815.79     90.91 o 
   6   6  12     2864.09     2720.31    123.69 o 
   7   6  12        7.53       19.04    143.83 o 
   8   6  12      748.16      779.23    217.08 o 
   9   6  12     1455.20     1701.61    288.34 o 
  10   6  12      264.65      379.03    292.20 o 
 -10   7  12     1276.43     1521.38    268.16 o 
  -9   7  12     1888.74     2096.42    263.37 o 
  -8   7  12      264.53      171.21    259.79 o 
  -7   7  12     2806.99     2993.38    186.39 o 
  -6   7  12     5722.80     5603.60    199.44 o 
  -5   7  12      105.30       98.64    123.10 o 
  -4   7  12     1728.75     1803.92    169.73 o 
  -3   7  12     5189.57     5357.55    195.28 o 
  -2   7  12     7642.22     7704.18    189.48 o 
  -1   7  12     3173.47     3104.15    151.78 o 
   0   7  12     3615.62     3529.03    121.74 o 
   1   7  12     3494.17     3237.47     74.85 o 
   2   7  12     7663.88     7522.32    123.58 o 
   3   7  12     5368.65     5365.56     96.22 o 
   4   7  12     1546.79     1553.66     72.67 o 
   5   7  12      105.64      150.50     87.26 o 
   6   7  12     5338.67     5129.57    176.21 o 
   7   7  12     3008.85     3224.25    169.05 o 
   8   7  12      249.39      276.02    226.82 o 
   9   7  12     1936.66     1838.30    300.72 o 
  10   7  12     1197.94     1313.91    316.51 o 
 -10   8  12      667.52      840.82    268.52 o 
  -9   8  12     1962.75     2180.45    331.28 o 
  -8   8  12     4971.02     4858.40    343.44 o 
  -7   8  12        0.56       59.03    165.82 o 
  -6   8  12     1109.20     1075.70    165.79 o 
  -5   8  12     1052.81     1245.67    178.49 o 
  -4   8  12     1297.57     1530.15    173.53 o 
  -3   8  12     9102.39     9362.79    217.47 o 
  -2   8  12     1654.26     1520.56     71.31 o 
  -1   8  12     5198.40     5007.17    128.66 o 
   0   8  12      491.88      441.03    118.07 o 
   1   8  12     5324.28     5416.69    142.89 o 
   2   8  12     1623.13     1718.99    101.34 o 
   3   8  12     9410.38     9520.06    123.34 o 
   4   8  12     1588.09     1721.63    104.98 o 
   5   8  12     1146.49     1183.27     90.69 o 
   6   8  12     1181.95     1246.51    148.53 o 
   7   8  12        4.58       37.05    183.48 o 
   8   8  12     5054.44     5023.98    266.10 o 
   9   8  12     2024.13     2156.38    306.03 o 
  10   8  12      647.93      638.48    360.93 o 
  -9   9  12      567.48      812.35    326.75 o 
  -8   9  12      479.52      464.50    301.21 o 
  -7   9  12     1446.02     1532.81    312.64 o 
  -6   9  12     2036.46     1771.93    183.72 o 
  -5   9  12     4193.27     3949.64    194.35 o 
  -4   9  12     2154.20     2069.58    173.82 o 
  -3   9  12     4106.19     3989.37    198.53 o 
  -2   9  12     6894.28     6561.91    198.24 o 
  -1   9  12    10661.42    10450.00    377.59 o 
   0   9  12     5044.83     4887.13    141.82 o 
   1   9  12    11005.49     9970.54    196.94 o 
   2   9  12     6671.37     6719.66    143.91 o 
   3   9  12     4393.06     4294.03    130.26 o 
   4   9  12     2257.38     2300.89    113.49 o 
   5   9  12     4356.55     4176.62    123.43 o 
   6   9  12     2171.46     1996.87    159.17 o 
   7   9  12     1260.59     1141.26    222.51 o 
   8   9  12      463.76      392.58    234.10 o 
   9   9  12      506.06      484.19    300.15 o 
  -9  10  12     2053.67     1980.54    356.80 o 
  -8  10  12      525.54      480.83    313.44 o 
  -7  10  12      607.46      494.87    309.46 o 
  -6  10  12      943.54      920.45    177.67 o 
  -5  10  12     3836.81     3719.68    260.71 o 
  -4  10  12      344.70      331.86    177.18 o 
  -3  10  12     3858.18     3984.10    207.23 o 
  -2  10  12    12468.44    12122.05    227.05 o 
  -1  10  12     1952.68     1687.32    164.37 o 
   0  10  12        7.21       79.55    170.73 o 
   1  10  12     2132.21     2025.58    149.94 o 
   2  10  12    12943.47    12785.87    212.42 o 
   3  10  12     3706.22     3745.37    132.94 o 
   4  10  12      374.45      303.91    105.09 o 
   5  10  12     3763.22     3507.37    168.30 o 
   6  10  12      938.43     1074.33    156.20 o 
   7  10  12      599.56      565.34    216.81 o 
   8  10  12      469.63      401.99    297.25 o 
   9  10  12     2030.22     2030.47    336.94 o 
  -8  11  12      187.11      210.34    310.00 o 
  -7  11  12     4487.72     4531.88    361.69 o 
  -6  11  12     1052.97     1061.29    207.80 o 
  -5  11  12     2907.69     2825.84    198.03 o 
  -4  11  12      127.78       82.95    201.98 o 
  -3  11  12     1274.18     1487.76    190.12 o 
  -2  11  12     1008.97      944.92    167.54 o 
  -1  11  12     4384.31     4043.58    181.64 o 
   0  11  12        0.74      110.72    156.74 o 
   1  11  12     4420.71     4245.11    152.21 o 
   2  11  12     1027.37     1073.97    135.26 o 
   3  11  12     1410.07     1579.75    124.91 o 
   4  11  12      137.14      112.13    114.98 o 
   5  11  12     2789.52     2753.97    172.64 o 
   6  11  12     1101.48     1122.01    200.98 o 
   7  11  12     4485.69     4743.89    292.80 o 
   8  11  12      203.19      232.36    319.61 o 
  -8  12  12      178.76      231.65    337.76 o 
  -7  12  12     1200.93     1316.53    360.81 o 
  -6  12  12     1350.08     1360.06    311.66 o 
  -5  12  12     1052.73     1118.21    191.61 o 
  -4  12  12      227.01      146.77    182.07 o 
  -3  12  12     8424.34     8819.08    248.77 o 
  -2  12  12     1131.90     1016.67    174.07 o 
  -1  12  12     1488.08     1397.53    165.70 o 
   0  12  12      186.55      291.41    154.36 o 
   1  12  12     1388.50     1379.67    143.63 o 
   2  12  12     1249.60     1120.71    139.74 o 
   3  12  12     8529.51     8555.26    163.36 o 
   4  12  12      222.96      122.81    135.76 o 
   5  12  12     1015.49     1113.53    163.24 o 
   6  12  12     1365.71     1413.05    218.89 o 
   7  12  12     1187.51     1476.33    286.06 o 
   8  12  12      164.57      762.94    329.97 o 
  -7  13  12     1626.66     1961.73    353.32 o 
  -6  13  12      755.56      772.85    389.58 o 
  -5  13  12     3006.81     3296.13    255.00 o 
  -4  13  12     1264.67     1430.25    200.85 o 
  -3  13  12     2619.66     2798.62    201.84 o 
  -2  13  12      629.68      475.80    178.49 o 
  -1  13  12     6226.47     6220.48    211.20 o 
   0  13  12     4308.87     4490.90    186.01 o 
   1  13  12     6370.03     6309.75    172.43 o 
   2  13  12      636.98      524.18    144.49 o 
   3  13  12     2429.32     2647.94    177.67 o 
   4  13  12     1285.69     1318.51    204.32 o 
   5  13  12     3016.65     3094.90    196.80 o 
   6  13  12      796.87      916.46    267.28 o 
   7  13  12     1479.18     1314.10    287.66 o 
  -6  14  12       15.04      136.99    296.94 o 
  -5  14  12     1154.46     1364.23    238.31 o 
  -4  14  12     2975.62     3083.82    258.53 o 
  -3  14  12     6457.65     6549.87    250.09 o 
  -2  14  12     1178.22     1142.70    189.83 o 
  -1  14  12     2289.61     2257.62    192.15 o 
   0  14  12      938.21     1057.20    167.39 o 
   1  14  12     2207.68     2134.63    195.41 o 
   2  14  12     1341.01     1290.21    170.80 o 
   3  14  12     6585.91     6622.43    210.49 o 
   4  14  12     2881.10     2641.58    241.29 o 
   5  14  12     1204.08     1169.61    272.11 o 
   6  14  12       12.72      491.36    392.06 o 
   7  14  12      593.49      584.03    595.58 o 
  -6  15  12      409.81       42.03    500.31 o 
  -5  15  12     1193.09      929.66    364.17 o 
  -4  15  12     1078.88     1013.12    221.60 o 
  -3  15  12      376.69      323.66    195.95 o 
  -2  15  12      268.68      279.57    177.88 o 
  -1  15  12     2564.93     2554.57    207.56 o 
   0  15  12      862.34     1009.63    200.18 o 
   1  15  12     2619.44     2919.28    215.12 o 
   2  15  12      222.75      170.87    204.66 o 
   3  15  12      433.63      388.06    197.69 o 
   4  15  12      974.32      680.01    251.07 o 
   5  15  12     1212.53      954.82    332.94 o 
   6  15  12      430.91      264.92    533.97 o 
  -4  16  12     1229.57     1380.39    275.03 o 
  -3  16  12     2875.11     3073.37    273.43 o 
  -2  16  12     1549.91     1596.04    209.30 o 
  -1  16  12      490.47      509.34    200.13 o 
   0  16  12      875.67      985.95    207.91 o 
   1  16  12      402.18      508.91    224.28 o 
   2  16  12     1652.40     1781.42    238.98 o 
   3  16  12     2799.74     2822.69    313.40 o 
   4  16  12     1237.93     1294.29    255.94 o 
  -3  17  12      632.64      881.31    473.87 o 
  -2  17  12      141.31       58.66    285.79 o 
  -1  17  12     1005.49      990.20    281.77 o 
   0  17  12     6624.63     6741.09    342.29 o 
   1  17  12      962.90     1019.39    281.19 o 
   2  17  12      130.81      211.97    283.01 o 
   3  17  12      630.48      628.18    486.47 o 
   1   0  13    21211.37    21669.96    167.19 o 
   2   0  13    14507.77    14611.91    124.39 o 
   3   0  13     6860.23     6581.23    104.08 o 
   4   0  13      305.85      250.35     84.23 o 
   5   0  13      673.64      606.21     91.01 o 
   6   0  13       31.90       63.42    103.51 o 
   7   0  13     1380.48     1201.07    104.62 o 
   8   0  13     1001.22      997.41    134.05 o 
   9   0  13       59.23       69.41    204.82 o 
  10   0  13     1881.54     1941.97    308.88 o 
  11   0  13        1.42       45.94    447.27 o 
 -11   1  13      124.41       63.60    327.85 o 
 -10   1  13      610.35      620.51    235.01 o 
  -9   1  13      453.01      316.67    139.37 o 
  -8   1  13     3541.86     3555.86    136.48 o 
  -7   1  13     2466.38     2512.50    102.95 o 
  -6   1  13    14311.74    14141.94    139.56 o 
  -5   1  13     1016.05     1030.64     84.32 o 
  -4   1  13     3160.58     3074.03     90.58 o 
  -3   1  13     9484.40     9448.96    115.31 o 
  -2   1  13    16602.44    16192.23    124.73 o 
  -1   1  13     2452.62     2508.98    107.89 o 
   0   1  13     2460.67     2875.02    102.07 o 
   1   1  13     2750.92     2627.05    105.30 o 
   2   1  13    15966.55    16024.31    127.43 o 
   3   1  13     9238.27     8890.55    106.73 o 
   4   1  13     3296.02     3168.71     97.53 o 
   5   1  13      899.78      796.84     92.87 o 
   6   1  13    14715.48    14465.28    157.12 o 
   7   1  13     2434.01     2533.78    103.36 o 
   8   1  13     3128.04     3354.32    142.15 o 
   9   1  13      456.65      442.29    162.59 o 
  10   1  13      653.48      661.02    265.56 o 
  11   1  13      121.34      120.44    282.59 o 
 -11   2  13     1750.92     1840.97    354.63 o 
 -10   2  13     3898.11     3675.93    304.92 o 
  -9   2  13       63.81      128.43    178.13 o 
  -8   2  13      380.51      250.90    118.87 o 
  -7   2  13     2249.69     2359.69    102.40 o 
  -6   2  13      982.87      933.64     94.78 o 
  -5   2  13      120.23       82.40     78.07 o 
  -4   2  13     3343.24     3387.17     94.31 o 
  -3   2  13     1367.86     1562.93    100.39 o 
  -2   2  13    34324.06    33219.74    300.76 o 
  -1   2  13      406.32      415.66    109.60 o 
   0   2  13     2234.95     2257.95     97.40 o 
   1   2  13      395.36      438.88     96.89 o 
   2   2  13    34061.90    32389.33    219.24 o 
   3   2  13     1646.91     1662.78    108.14 o 
   4   2  13     3416.13     3492.36    100.41 o 
   5   2  13      153.07      188.51     89.06 o 
   6   2  13      983.08      944.46    100.79 o 
   7   2  13     2250.51     2324.75    102.68 o 
   8   2  13      365.46      415.28    114.75 o 
   9   2  13       34.47      233.88    189.31 o 
  10   2  13     4021.70     3894.97    284.08 o 
  11   2  13     1718.17     2366.09    336.67 o 
 -11   3  13     1071.35     1471.15    345.03 o 
 -10   3  13       25.54       64.41    285.95 o 
  -9   3  13     1002.65      905.61    172.50 o 
  -8   3  13     1381.65     1549.35    130.75 o 
  -7   3  13     1826.72     1867.80    126.35 o 
  -6   3  13     7790.23     7798.97    119.28 o 
  -5   3  13     3551.82     3638.28    100.64 o 
  -4   3  13      797.82      706.35     82.51 o 
  -3   3  13     1536.70     1551.00     86.86 o 
  -2   3  13    14436.92    14429.75    154.88 o 
  -1   3  13     3385.59     3351.85     96.63 o 
   0   3  13      405.77      491.07     96.06 o 
   1   3  13     3717.04     3747.63     89.65 o 
   2   3  13    14108.05    13713.77    140.34 o 
   3   3  13     1692.62     1805.41     99.67 o 
   4   3  13      746.07      818.06    101.27 o 
   5   3  13     3428.24     3411.03    122.54 o 
   6   3  13     7495.46     7532.28    137.94 o 
   7   3  13     1673.82     1885.19    121.89 o 
   8   3  13     1560.85     1814.98    118.34 o 
   9   3  13     1026.79     1143.09    161.52 o 
  10   3  13       27.57      134.01    218.60 o 
  11   3  13     1015.70     1413.11    342.51 o 
 -10   4  13     1300.06     1213.42    189.40 o 
  -9   4  13      159.33      256.50    170.93 o 
  -8   4  13      976.93     1005.41    129.93 o 
  -7   4  13     6395.25     6659.84    181.19 o 
  -6   4  13     1768.98     1701.18     90.04 o 
  -5   4  13      838.41      915.92     85.68 o 
  -4   4  13     7070.52     6529.15    130.81 o 
  -3   4  13    22836.54    22381.38    206.52 o 
  -2   4  13     8865.55     8734.21    134.50 o 
  -1   4  13     6700.19     6445.30    108.34 o 
   0   4  13      522.95      571.62     97.24 o 
   1   4  13     6978.04     6887.21    105.31 o 
   2   4  13     9020.87     8897.55    141.13 o 
   3   4  13    22116.79    21756.81    274.30 o 
   4   4  13     6753.94     6639.47    125.49 o 
   5   4  13      718.98      900.99    112.60 o 
   6   4  13     1569.06     1586.76    111.28 o 
   7   4  13     6115.85     6486.63    150.17 o 
   8   4  13      949.76     1125.74    112.45 o 
   9   4  13      141.68      163.81    187.91 o 
  10   4  13     1191.10     1259.43    237.35 o 
 -10   5  13      431.99      423.56    190.44 o 
  -9   5  13      364.51      324.01    178.57 o 
  -8   5  13     2908.37     2890.85    156.94 o 
  -7   5  13      876.25      978.09    149.33 o 
  -6   5  13     7078.54     6940.33    153.41 o 
  -5   5  13     3435.37     3389.72    103.64 o 
  -4   5  13     4957.06     4932.95    111.04 o 
  -3   5  13    17973.98    17778.95    206.62 o 
  -2   5  13     7738.19     7769.58    137.40 o 
  -1   5  13     8834.19     8664.83    127.49 o 
   0   5  13    12777.48    13307.55    185.61 o 
   1   5  13     8916.35     8786.69    105.74 o 
   2   5  13     7283.56     7321.27    115.52 o 
   3   5  13    18239.46    18263.37    207.92 o 
   4   5  13     4573.95     4655.03    103.45 o 
   5   5  13     3183.91     3321.16    103.88 o 
   6   5  13     6777.59     6638.12    127.58 o 
   7   5  13      839.63      746.84    148.69 o 
   8   5  13     2572.39     2829.61    180.32 o 
   9   5  13      414.43      627.41    191.48 o 
  10   5  13      436.05      535.96    241.37 o 
 -10   6  13     1792.48     1966.27    235.13 o 
  -9   6  13       90.39       59.20    291.68 o 
  -8   6  13      919.95      922.89    196.45 o 
  -7   6  13     2786.74     2942.83    167.78 o 
  -6   6  13     4127.81     3993.39    165.73 o 
  -5   6  13     1342.14     1327.78    127.20 o 
  -4   6  13     2583.63     2467.94     72.71 o 
  -3   6  13     5448.40     5261.24    113.27 o 
  -2   6  13    12857.52    12586.48    181.01 o 
  -1   6  13      349.21      247.48    115.98 o 
   0   6  13      548.59      446.97    109.62 o 
   1   6  13      348.20      430.08     77.37 o 
   2   6  13    12442.16    12429.25    133.50 o 
   3   6  13     5592.39     5676.74    104.21 o 
   4   6  13     2325.32     2351.30     87.82 o 
   5   6  13     1433.53     1506.04     97.73 o 
   6   6  13     4241.34     4166.67    131.49 o 
   7   6  13     2892.89     3306.40    172.75 o 
   8   6  13      938.53     1012.51    194.16 o 
   9   6  13       82.96      143.03    271.67 o 
  10   6  13     1758.11     1929.05    257.93 o 
 -10   7  13      510.01      486.52    268.27 o 
  -9   7  13      295.26      302.71    243.20 o 
  -8   7  13     1011.27     1062.32    243.84 o 
  -7   7  13      299.59      346.06    167.29 o 
  -6   7  13      158.38      206.97    169.06 o 
  -5   7  13     2993.06     2805.32    146.35 o 
  -4   7  13       99.54       93.56    158.57 o 
  -3   7  13     1995.53     1808.36    168.38 o 
  -2   7  13    12529.81    12476.47    215.49 o 
  -1   7  13    14459.85    13646.14    190.32 o 
   0   7  13     1483.48     1540.72    121.80 o 
   1   7  13    14802.65    14067.47    300.25 o 
   2   7  13    12529.66    12509.21    133.77 o 
   3   7  13     2215.62     2083.44     90.28 o 
   4   7  13      102.09      162.91     81.83 o 
   5   7  13     2613.76     2405.85    101.48 o 
   6   7  13      143.94      332.20    144.10 o 
   7   7  13      256.64      242.87    149.76 o 
   8   7  13     1033.17      911.63    218.26 o 
   9   7  13      247.66      216.80    301.55 o 
  10   7  13      452.91      564.56    384.98 o 
  -9   8  13      384.72      462.63    264.01 o 
  -8   8  13      902.07      899.10    305.07 o 
  -7   8  13     7035.97     7544.65    230.74 o 
  -6   8  13     2044.04     2232.52    192.11 o 
  -5   8  13     5435.66     5558.71    163.69 o 
  -4   8  13     6246.45     6066.39    213.43 o 
  -3   8  13     4084.08     4203.00    192.14 o 
  -2   8  13      394.82      421.01    157.75 o 
  -1   8  13     3418.12     3539.40    126.22 o 
   0   8  13     4671.03     4528.41    153.15 o 
   1   8  13     3413.14     3187.07    138.92 o 
   2   8  13      447.08      486.62    103.24 o 
   3   8  13     4233.51     4254.85    108.61 o 
   4   8  13     5874.36     5685.75    125.75 o 
   5   8  13     5214.98     5249.67    116.86 o 
   6   8  13     1932.49     2022.68    154.91 o 
   7   8  13     6892.72     7229.46    191.37 o 
   8   8  13      796.35      857.44    227.99 o 
   9   8  13      369.23      363.63    309.05 o 
  -9   9  13     1384.64     1512.31    361.03 o 
  -8   9  13       58.47       14.09    461.93 o 
  -7   9  13      487.76      502.15    225.67 o 
  -6   9  13        1.09       15.21    167.81 o 
  -5   9  13     1520.74     1644.05    191.12 o 
  -4   9  13     4189.71     4068.00    204.66 o 
  -3   9  13     3106.98     2922.01    187.63 o 
  -2   9  13     3147.04     3004.50    174.90 o 
  -1   9  13     7949.13     7566.96    189.96 o 
   0   9  13    12940.67    12425.59    255.78 o 
   1   9  13     7626.16     7376.85    157.95 o 
   2   9  13     3127.97     2936.90    129.99 o 
   3   9  13     3095.81     2909.19    127.61 o 
   4   9  13     4024.31     3908.72    125.69 o 
   5   9  13     1415.10     1498.51    119.99 o 
   6   9  13        6.94       82.62    155.58 o 
   7   9  13      496.29      502.74    188.34 o 
   8   9  13       30.87      105.40    258.13 o 
   9   9  13     1483.53     1574.22    339.29 o 
  -9  10  13      676.71      720.56    322.15 o 
  -8  10  13     1308.38     1639.31    346.53 o 
  -7  10  13     4317.36     4518.72    362.99 o 
  -6  10  13     3286.17     3485.57    215.73 o 
  -5  10  13      986.18     1145.19    188.45 o 
  -4  10  13     3060.61     2994.00    196.56 o 
  -3  10  13     3340.45     3599.63    208.01 o 
  -2  10  13     1641.67     1510.90    165.07 o 
  -1  10  13      752.22      539.60    162.34 o 
   0  10  13     2489.68     2346.11    165.09 o 
   1  10  13      623.41      749.97    136.78 o 
   2  10  13     1650.18     1799.35    129.12 o 
   3  10  13     3192.42     3393.51    134.24 o 
   4  10  13     3088.89     3081.53    123.83 o 
   5  10  13     1007.61      984.79    173.22 o 
   6  10  13     3401.41     3520.96    175.38 o 
   7  10  13     4373.33     4371.32    236.01 o 
   8  10  13     1391.05     1406.09    268.90 o 
   9  10  13      728.87      700.62    391.08 o 
  -8  11  13       40.14       15.28    326.39 o 
  -7  11  13      437.34      628.36    344.10 o 
  -6  11  13      869.37     1060.47    201.76 o 
  -5  11  13     1167.28     1130.64    203.42 o 
  -4  11  13     1306.00     1296.37    188.94 o 
  -3  11  13     7539.45     7332.44    235.04 o 
  -2  11  13     1605.19     1770.35    183.79 o 
  -1  11  13     5541.03     5341.37    197.40 o 
   0  11  13      626.15      530.75    161.89 o 
   1  11  13     5323.63     5155.90    158.82 o 
   2  11  13     1630.82     1725.50    132.34 o 
   3  11  13     7253.81     7359.68    155.79 o 
   4  11  13     1322.59     1348.50    122.27 o 
   5  11  13     1167.44     1256.01    179.20 o 
   6  11  13      862.98     1168.15    171.05 o 
   7  11  13      430.42      537.68    220.93 o 
   8  11  13       54.68      269.76    423.05 o 
  -8  12  13     1494.19     1287.42    482.43 o 
  -7  12  13     1965.99     2305.62    355.53 o 
  -6  12  13      119.70      399.46    449.97 o 
  -5  12  13     3652.08     4169.11    337.07 o 
  -4  12  13     2110.21     2381.60    212.33 o 
  -3  12  13       29.00      -64.20    231.73 o 
  -2  12  13      603.61      542.49    174.84 o 
  -1  12  13     7894.97     7659.92    236.86 o 
   0  12  13      557.10      620.11    173.59 o 
   1  12  13     8064.69     8034.15    181.91 o 
   2  12  13      624.02      798.83    142.75 o 
   3  12  13       36.28      155.21    126.78 o 
   4  12  13     2107.13     2335.11    152.02 o 
   5  12  13     3544.83     4005.80    202.19 o 
   6  12  13      103.63      176.10    220.62 o 
   7  12  13     1982.06     2094.22    304.07 o 
   8  12  13     1379.08      771.63    664.86 o 
  -7  13  13      310.84      688.62    358.73 o 
  -6  13  13      324.38      629.26    320.06 o 
  -5  13  13     4472.36     4927.69    244.91 o 
  -4  13  13     2218.86     2474.96    224.87 o 
  -3  13  13     2774.84     2860.17    216.71 o 
  -2  13  13      761.83      755.89    186.07 o 
  -1  13  13      264.92      427.57    181.41 o 
   0  13  13     5575.77     5338.68    193.36 o 
   1  13  13      270.73      429.87    144.36 o 
   2  13  13      682.69      606.64    147.10 o 
   3  13  13     2762.46     2635.33    162.57 o 
   4  13  13     2263.75     2630.03    222.13 o 
   5  13  13     4559.85     4856.49    210.88 o 
   6  13  13      308.64      400.47    279.49 o 
   7  13  13      320.06      388.01    266.46 o 
  -6  14  13      225.42      335.48    347.38 o 
  -5  14  13      598.49      771.16    255.96 o 
  -4  14  13     1478.88     1419.16    220.50 o 
  -3  14  13       70.65      143.62    202.01 o 
  -2  14  13     3344.81     3426.42    214.27 o 
  -1  14  13     1852.43     1814.76    196.93 o 
   0  14  13     7398.59     7635.81    215.70 o 
   1  14  13     1894.84     1971.42    179.74 o 
   2  14  13     3451.21     3536.18    197.33 o 
   3  14  13       78.98       69.12    161.19 o 
   4  14  13     1576.48     1289.83    213.25 o 
   5  14  13      627.06      753.97    323.10 o 
   6  14  13      246.72      382.50    281.13 o 
  -5  15  13     3283.16     3609.38    374.30 o 
  -4  15  13      487.85      612.67    266.47 o 
  -3  15  13     3230.61     3362.56    250.34 o 
  -2  15  13     1647.47     1732.91    185.93 o 
  -1  15  13     1120.38     1188.72    188.22 o 
   0  15  13       20.34       74.48    167.26 o 
   1  15  13     1232.90     1265.17    200.45 o 
   2  15  13     1746.30     1634.93    206.88 o 
   3  15  13     3196.16     3330.06    203.68 o 
   4  15  13      482.38      325.58    246.41 o 
   5  15  13     3106.62     3031.19    347.54 o 
  -4  16  13       11.72       63.78    305.12 o 
  -3  16  13      518.56      486.35    270.20 o 
  -2  16  13      270.72      290.21    207.12 o 
  -1  16  13     5124.82     5323.20    249.49 o 
   0  16  13       61.27      126.04    198.84 o 
   1  16  13     4929.68     5078.55    237.23 o 
   2  16  13      263.23      332.26    233.76 o 
   3  16  13      496.08      463.90    287.99 o 
   4  16  13       11.03      137.01    327.65 o 
  -2  17  13       91.13      179.33    324.14 o 
  -1  17  13      878.13      864.22    253.89 o 
   0  17  13       99.41      225.32    281.33 o 
   1  17  13      815.63      872.39    249.75 o 
   2  17  13       78.74      256.03    243.09 o 
   0   0  14    46723.22    47189.54    437.89 o 
   1   0  14     2393.58     2616.72    113.42 o 
   2   0  14      656.36      651.91     56.33 o 
   3   0  14     2528.50     2552.42     94.00 o 
   4   0  14    19479.05    19210.15    152.24 o 
   5   0  14       34.00       64.70     91.80 o 
   6   0  14      338.15      271.72     90.52 o 
   7   0  14     3427.91     3413.25    116.41 o 
   8   0  14      318.18      239.25    134.68 o 
   9   0  14      753.81      778.77    164.87 o 
  10   0  14      213.83       66.35    291.79 o 
 -10   1  14      352.80      370.01    236.29 o 
  -9   1  14     2772.83     2847.13    160.44 o 
  -8   1  14     2158.09     2181.18    122.64 o 
  -7   1  14      342.16      311.85     95.70 o 
  -6   1  14     1027.27     1034.61     87.79 o 
  -5   1  14     7105.55     6878.94    109.21 o 
  -4   1  14     7430.26     7469.10    107.35 o 
  -3   1  14     9046.96     9051.02    107.88 o 
  -2   1  14     4862.92     4710.23     90.46 o 
  -1   1  14     3116.29     2791.21    108.04 o 
   0   1  14      471.47      462.85    101.50 o 
   1   1  14     3007.54     2787.43    107.15 o 
   2   1  14     4980.93     4839.37     91.92 o 
   3   1  14     9086.46     9107.26    110.05 o 
   4   1  14     7683.63     7823.47    117.44 o 
   5   1  14     6945.69     6878.37    120.58 o 
   6   1  14     1068.70     1205.34    102.27 o 
   7   1  14      302.37      264.34     99.95 o 
   8   1  14     2264.62     2244.95    145.38 o 
   9   1  14     2953.57     3157.63    154.68 o 
  10   1  14      378.49      588.66    313.95 o 
 -10   2  14     2521.03     3090.34    265.95 o 
  -9   2  14      182.84      309.14    165.69 o 
  -8   2  14     1114.47      943.53    126.97 o 
  -7   2  14     4320.66     4356.34    115.12 o 
  -6   2  14     3026.83     3079.80     99.07 o 
  -5   2  14     6486.18     6529.01    105.24 o 
  -4   2  14      369.71      317.74     78.56 o 
  -3   2  14      345.91      402.82     99.16 o 
  -2   2  14     1101.26     1296.16    118.09 o 
  -1   2  14    12214.37    11811.90    167.37 o 
   0   2  14     8864.59     9219.87    130.94 o 
   1   2  14    11884.50    11813.45    150.38 o 
   2   2  14     1204.46     1405.09    122.96 o 
   3   2  14      412.64      445.25     88.33 o 
   4   2  14      328.52      374.70     89.03 o 
   5   2  14     6165.10     6188.22    119.98 o 
   6   2  14     2844.90     2869.89    108.09 o 
   7   2  14     4335.13     4508.27    116.22 o 
   8   2  14     1024.48      949.35    121.73 o 
   9   2  14      157.96      222.44    172.86 o 
  10   2  14     2599.07     2945.40    279.95 o 
 -10   3  14      157.46      140.77    244.23 o 
  -9   3  14     1039.68     1187.95    176.79 o 
  -8   3  14     4013.50     3992.90    145.22 o 
  -7   3  14      597.55      625.81    121.24 o 
  -6   3  14      190.44      227.61     85.56 o 
  -5   3  14     8317.22     8188.18    115.61 o 
  -4   3  14     9443.08     8964.29    117.33 o 
  -3   3  14    14389.56    14383.94    163.22 o 
  -2   3  14     4240.24     4311.64    108.59 o 
  -1   3  14     9719.73     9568.29    204.50 o 
   0   3  14       13.24       38.86     51.88 o 
   1   3  14     9820.13     9807.81    120.97 o 
   2   3  14     4318.47     4565.01    112.90 o 
   3   3  14    13770.31    13770.22    166.51 o 
   4   3  14     9112.42     8761.97    139.93 o 
   5   3  14     8646.97     8561.49    138.68 o 
   6   3  14      226.09      252.63     95.92 o 
   7   3  14      534.63      467.88    117.42 o 
   8   3  14     4065.92     4300.16    141.54 o 
   9   3  14      906.86      926.55    177.46 o 
  10   3  14      122.73      351.48    264.15 o 
 -10   4  14      281.54      286.89    187.48 o 
  -9   4  14     1531.28     1642.57    184.73 o 
  -8   4  14      942.19     1055.69    132.86 o 
  -7   4  14     1481.05     1534.06    139.52 o 
  -6   4  14      418.03      378.69    119.55 o 
  -5   4  14     5855.62     5758.90    103.68 o 
  -4   4  14    14999.36    14226.76    173.62 o 
  -3   4  14     1418.37     1328.08    100.86 o 
  -2   4  14     7844.54     7513.18    147.37 o 
  -1   4  14    14918.38    14801.22    148.87 o 
   0   4  14    19103.62    19183.61    243.26 o 
   1   4  14    15174.72    15093.32    238.73 o 
   2   4  14     8079.36     7988.42    137.92 o 
   3   4  14     1659.83     1658.79    122.47 o 
   4   4  14    14957.97    14851.02    157.82 o 
   5   4  14     6081.53     6082.58    142.50 o 
   6   4  14      572.66      677.60    110.86 o 
   7   4  14     1508.92     1664.86    133.88 o 
   8   4  14     1036.08     1117.04    122.43 o 
   9   4  14     1577.13     1629.11    222.41 o 
  10   4  14      320.88      428.15    271.23 o 
 -10   5  14      171.79      347.98    196.59 o 
  -9   5  14     2762.44     3367.73    231.59 o 
  -8   5  14       28.01       48.74    170.19 o 
  -7   5  14     1254.72     1264.60    153.17 o 
  -6   5  14     4187.99     4344.05    146.23 o 
  -5   5  14     2547.50     2392.22    131.40 o 
  -4   5  14      962.77      956.10     98.52 o 
  -3   5  14    10696.02    10592.28    181.43 o 
  -2   5  14     1184.12     1102.91    107.90 o 
  -1   5  14     7479.60     7475.30    127.82 o 
   0   5  14    16494.67    16599.24    156.21 o 
   1   5  14     7516.21     7594.35    117.43 o 
   2   5  14     1341.24     1253.33     95.78 o 
   3   5  14    10587.13    10626.18    176.72 o 
   4   5  14      987.47     1072.67    118.12 o 
   5   5  14     2819.95     2924.48    107.92 o 
   6   5  14     3998.58     3792.02    139.57 o 
   7   5  14     1381.24     1598.63    171.78 o 
   8   5  14       17.91      400.35    307.68 o 
   9   5  14     2826.54     3310.27    248.23 o 
  10   5  14      181.26      406.46    216.77 o 
 -10   6  14      653.37      893.88    226.72 o 
  -9   6  14     2243.67     2479.89    262.39 o 
  -8   6  14      339.45      268.00    195.54 o 
  -7   6  14     3913.94     3770.54    177.55 o 
  -6   6  14       39.89       97.23    154.65 o 
  -5   6  14    10718.65    10550.01    179.29 o 
  -4   6  14     4571.14     4426.22    146.49 o 
  -3   6  14     4844.10     4830.15    175.65 o 
  -2   6  14     1899.15     1748.12    135.14 o 
  -1   6  14     6235.62     6201.05    126.65 o 
   0   6  14      756.80      757.93     96.79 o 
   1   6  14     5821.07     5697.29    115.97 o 
   2   6  14     1870.14     1759.67    112.41 o 
   3   6  14     4895.40     4841.05    115.19 o 
   4   6  14     4749.22     4750.03    108.86 o 
   5   6  14    10874.66    10627.64    139.08 o 
   6   6  14       26.13      118.42    152.37 o 
   7   6  14     4153.10     4297.75    182.35 o 
   8   6  14      243.96      259.98    190.33 o 
   9   6  14     2169.89     2278.28    303.92 o 
  10   6  14      578.79      952.42    284.11 o 
  -9   7  14     1251.03     1200.39    272.42 o 
  -8   7  14     3019.12     2892.23    226.61 o 
  -7   7  14      253.87      365.18    155.02 o 
  -6   7  14      930.92     1067.24    157.71 o 
  -5   7  14     2816.26     2869.48    145.91 o 
  -4   7  14     1293.82     1312.86    161.92 o 
  -3   7  14     6826.84     6973.05    191.31 o 
  -2   7  14    10609.94    10719.48    191.06 o 
  -1   7  14     6963.57     6949.48    154.32 o 
   0   7  14     1486.64     1654.51    127.27 o 
   1   7  14     7055.93     6594.47    185.83 o 
   2   7  14    10932.47    10824.71    153.83 o 
   3   7  14     6716.63     6885.78    112.84 o 
   4   7  14     1239.25     1406.94     93.49 o 
   5   7  14     2721.41     2659.74    108.01 o 
   6   7  14     1081.31     1278.17    159.26 o 
   7   7  14      235.46      430.15    152.62 o 
   8   7  14     3172.36     3200.71    222.50 o 
   9   7  14     1225.61     1236.84    305.44 o 
  -9   8  14      557.74      564.75    261.52 o 
  -8   8  14      347.58      569.58    255.51 o 
  -7   8  14      854.18      766.21    175.03 o 
  -6   8  14     3351.80     3075.84    190.86 o 
  -5   8  14     3318.84     3515.01    163.83 o 
  -4   8  14     5883.29     5144.01    206.78 o 
  -3   8  14      423.63      333.85    172.19 o 
  -2   8  14     8438.55     7989.97    224.43 o 
  -1   8  14     8647.90     8730.51    233.31 o 
   0   8  14       24.11       76.97    138.04 o 
   1   8  14     8577.28     8522.08    153.37 o 
   2   8  14     8282.45     7903.37    138.48 o 
   3   8  14      452.12      441.97     96.29 o 
   4   8  14     5942.37     5565.41    131.19 o 
   5   8  14     3220.78     3413.22    132.44 o 
   6   8  14     3128.60     3259.17    183.00 o 
   7   8  14     1000.98      981.36    163.55 o 
   8   8  14      372.44      582.64    226.98 o 
   9   8  14      588.72      490.88    303.76 o 
  -9   9  14      963.68     1048.31    293.81 o 
  -8   9  14     3204.15     3591.18    365.83 o 
  -7   9  14       84.18       58.90    248.57 o 
  -6   9  14     1881.29     2024.79    202.21 o 
  -5   9  14      117.65      124.20    166.68 o 
  -4   9  14     2290.97     2152.37    187.51 o 
  -3   9  14     6649.21     6714.17    225.99 o 
  -2   9  14      898.11      877.18    161.60 o 
  -1   9  14     4281.27     4081.96    183.18 o 
   0   9  14     2293.55     2519.27    150.72 o 
   1   9  14     4278.55     4257.47    161.69 o 
   2   9  14      815.27      827.18    123.28 o 
   3   9  14     6442.75     6075.86    143.84 o 
   4   9  14     2520.09     2224.27    122.67 o 
   5   9  14      125.43      127.43    119.67 o 
   6   9  14     1686.11     1747.11    176.57 o 
   7   9  14       71.90      362.60    191.43 o 
   8   9  14     3151.23     3624.27    257.51 o 
   9   9  14      968.62     1319.93    338.28 o 
  -8  10  14      339.91      253.40    325.82 o 
  -7  10  14     2245.48     2109.00    271.73 o 
  -6  10  14     2920.47     3083.79    216.43 o 
  -5  10  14     2377.07     2328.42    204.12 o 
  -4  10  14     3639.05     3622.20    212.75 o 
  -3  10  14     4576.61     4499.46    207.30 o 
  -2  10  14     1725.01     1550.62    166.95 o 
  -1  10  14       41.36       62.72    154.29 o 
   0  10  14     3504.21     3198.34    176.27 o 
   1  10  14       80.87      157.97    139.61 o 
   2  10  14     1791.66     1829.37    129.18 o 
   3  10  14     4795.04     4844.72    142.61 o 
   4  10  14     3566.95     3513.44    132.20 o 
   5  10  14     2197.56     2230.76    185.05 o 
   6  10  14     2896.97     3014.36    190.37 o 
   7  10  14     2194.47     2091.86    203.09 o 
   8  10  14      309.85      318.61    276.40 o 
  -8  11  14      789.21     1224.75    357.29 o 
  -7  11  14       59.83      168.86    435.00 o 
  -6  11  14     3458.30     3969.41    231.05 o 
  -5  11  14      616.98      609.55    192.02 o 
  -4  11  14      396.90      595.22    192.37 o 
  -3  11  14      113.16      176.69    189.31 o 
  -2  11  14    11566.05    11405.32    407.31 o 
  -1  11  14      588.58      434.40    171.69 o 
   0  11  14     2751.31     2991.27    185.44 o 
   1  11  14      576.67      602.64    132.88 o 
   2  11  14    11937.10    11554.53    179.62 o 
   3  11  14       91.73      111.35    120.39 o 
   4  11  14      404.50      337.62    138.37 o 
   5  11  14      631.57      615.05    182.05 o 
   6  11  14     3643.01     4012.93    206.42 o 
   7  11  14       37.61      116.14    249.98 o 
   8  11  14      894.41     1134.14    303.04 o 
  -7  12  14      368.46      433.71    345.15 o 
  -6  12  14     1996.79     2142.66    278.77 o 
  -5  12  14      158.72      226.78    202.68 o 
  -4  12  14     4106.88     4255.08    227.38 o 
  -3  12  14      110.13       21.73    186.57 o 
  -2  12  14     4640.68     4621.80    211.82 o 
  -1  12  14      324.90      452.28    174.24 o 
   0  12  14     7113.36     6518.40    209.45 o 
   1  12  14      343.07      341.62    142.01 o 
   2  12  14     4539.35     4341.28    154.16 o 
   3  12  14       76.15      162.07    126.42 o 
   4  12  14     4078.04     4171.40    168.56 o 
   5  12  14      176.39      237.47    181.61 o 
   6  12  14     2036.27     2135.42    226.90 o 
   7  12  14      354.22      408.97    297.09 o 
  -6  13  14      600.55      594.51    329.06 o 
  -5  13  14      363.38      460.12    212.46 o 
  -4  13  14     2901.03     3123.09    238.00 o 
  -3  13  14      516.78      443.70    208.05 o 
  -2  13  14     1646.25     1723.60    195.16 o 
  -1  13  14     1459.38     1544.69    193.03 o 
   0  13  14     1420.42     1599.69    184.43 o 
   1  13  14     1485.17     1698.65    153.91 o 
   2  13  14     1543.31     1591.55    145.61 o 
   3  13  14      433.59      277.09    133.82 o 
   4  13  14     2936.81     3471.64    230.53 o 
   5  13  14      404.61      413.91    186.55 o 
   6  13  14      553.43      554.14    337.23 o 
   7  13  14     1354.43      732.64    634.93 o 
  -5  14  14      113.14      459.53    288.79 o 
  -4  14  14     1718.55     1951.48    228.27 o 
  -3  14  14     2435.97     2787.14    241.28 o 
  -2  14  14     1285.62     1333.56    201.84 o 
  -1  14  14     2862.40     3053.19    208.59 o 
   0  14  14      716.28      737.04    174.03 o 
   1  14  14     2844.97     2963.39    190.14 o 
   2  14  14     1213.68     1192.99    173.62 o 
   3  14  14     2414.71     2612.65    174.92 o 
   4  14  14     1779.07     1819.64    225.71 o 
   5  14  14      122.69      206.78    325.21 o 
   6  14  14     2394.03     2375.23    610.76 o 
  -4  15  14      643.41      546.30    254.88 o 
  -3  15  14     1962.10     2125.90    228.89 o 
  -2  15  14     2365.22     2519.38    219.25 o 
  -1  15  14      378.93      358.18    179.48 o 
   0  15  14     2573.60     2685.59    197.23 o 
   1  15  14      408.14      398.96    208.11 o 
   2  15  14     2523.99     2840.92    216.31 o 
   3  15  14     1961.79     2001.37    258.10 o 
   4  15  14      590.67      579.98    262.79 o 
  -3  16  14      416.30      204.65    232.30 o 
  -2  16  14     1028.65     1002.63    245.69 o 
  -1  16  14      677.51      581.41    210.61 o 
   0  16  14     2982.77     2837.25    234.01 o 
   1  16  14      735.49      922.47    219.94 o 
   2  16  14     1068.44     1364.38    214.77 o 
   3  16  14      364.67      394.62    333.82 o 
  -1  17  14       88.14      122.93    271.46 o 
   0  17  14      537.27      572.11    225.11 o 
   1  17  14       69.80      298.90    285.06 o 
   1   0  15     1181.36     1153.89    109.78 o 
   2   0  15       87.16      144.29    104.01 o 
   3   0  15     5490.97     5626.68    107.39 o 
   4   0  15     6429.25     6411.63    112.64 o 
   5   0  15     2761.24     2990.35    107.14 o 
   6   0  15       98.16      110.67     92.57 o 
   7   0  15      121.46       83.33     97.52 o 
   8   0  15     3698.88     4249.30    162.57 o 
   9   0  15     2848.24     2899.85    165.28 o 
 -10   1  15      679.07      740.66    245.67 o 
  -9   1  15     2319.81     2449.31    162.65 o 
  -8   1  15      307.49      224.46    137.53 o 
  -7   1  15      825.08      780.47     96.69 o 
  -6   1  15     1146.28     1168.18     90.83 o 
  -5   1  15     4615.60     4515.84    104.39 o 
  -4   1  15     2738.46     2837.85     91.59 o 
  -3   1  15     5374.30     5373.10    110.79 o 
  -2   1  15      113.62      137.45     68.38 o 
  -1   1  15    19582.46    19404.95    254.67 o 
   0   1  15    10731.53    11006.36    175.98 o 
   1   1  15    19532.84    19487.10    202.60 o 
   2   1  15      104.61      172.56     69.25 o 
   3   1  15     5419.54     5464.64    112.41 o 
   4   1  15     2480.14     2556.70     98.96 o 
   5   1  15     4750.48     4626.26    114.88 o 
   6   1  15     1301.42     1276.30    104.55 o 
   7   1  15      625.29      700.82     99.79 o 
   8   1  15      280.12      328.03    139.42 o 
   9   1  15     2138.00     2323.11    163.87 o 
  10   1  15      733.31      996.23    304.18 o 
 -10   2  15      145.34      235.91    238.41 o 
  -9   2  15     3124.83     3139.23    190.75 o 
  -8   2  15      809.31      695.38    127.74 o 
  -7   2  15      807.53      803.85    104.81 o 
  -6   2  15     3338.09     3373.77    100.50 o 
  -5   2  15    13026.87    12724.00    129.36 o 
  -4   2  15     1478.42     1599.49     88.07 o 
  -3   2  15     7937.97     7785.41    137.89 o 
  -2   2  15    15547.52    15760.81    144.52 o 
  -1   2  15     1790.25     1848.09    134.47 o 
   0   2  15    10412.92    10106.41    149.88 o 
   1   2  15     1655.68     1648.40    114.12 o 
   2   2  15    15600.74    15185.92    138.61 o 
   3   2  15     7869.33     7922.64    125.19 o 
   4   2  15     1372.12     1384.04     95.97 o 
   5   2  15    13518.13    13351.86    159.13 o 
   6   2  15     3354.28     3406.66    114.69 o 
   7   2  15      733.43      874.21    107.37 o 
   8   2  15      903.84      823.53    135.86 o 
   9   2  15     3271.78     3230.00    198.76 o 
  10   2  15      152.99      408.83    260.84 o 
 -10   3  15      186.81      293.72    248.57 o 
  -9   3  15     1889.63     2077.96    186.91 o 
  -8   3  15      468.92      428.88    132.42 o 
  -7   3  15     1966.30     1905.01    132.69 o 
  -6   3  15      285.21      351.27     87.80 o 
  -5   3  15      801.13      766.87     94.78 o 
  -4   3  15     2341.06     2441.57     99.08 o 
  -3   3  15     3742.90     3890.55    138.67 o 
  -2   3  15     2439.38     2583.60    135.99 o 
  -1   3  15    12271.31    11754.28    175.33 o 
   0   3  15    16794.56    16050.29    222.48 o 
   1   3  15    12375.24    12338.86    130.77 o 
   2   3  15     2212.38     2559.93    136.47 o 
   3   3  15     3375.99     3433.97    128.18 o 
   4   3  15     2098.16     2273.18    119.68 o 
   5   3  15      802.51      848.93    110.33 o 
   6   3  15      233.75      287.50     97.90 o 
   7   3  15     2198.85     2355.20    126.32 o 
   8   3  15      518.29      528.88    118.83 o 
   9   3  15     1941.28     2159.51    193.52 o 
  10   3  15      148.75      457.42    260.27 o 
 -10   4  15      222.44      342.49    191.83 o 
  -9   4  15     1827.46     1957.52    193.94 o 
  -8   4  15     2440.46     2608.43    149.42 o 
  -7   4  15      167.54      163.90    125.79 o 
  -6   4  15      391.57      373.14    125.26 o 
  -5   4  15     4407.08     4341.21     99.55 o 
  -4   4  15     6533.80     6383.97    133.05 o 
  -3   4  15     7509.12     7306.15    130.86 o 
  -2   4  15     2438.36     2396.84    109.59 o 
  -1   4  15      998.40     1022.92     94.14 o 
   0   4  15    19596.60    18764.57    227.64 o 
   1   4  15     1011.34     1115.03     89.47 o 
   2   4  15     2433.03     2426.87    116.19 o 
   3   4  15     7755.14     7871.23    155.64 o 
   4   4  15     5926.63     5824.45    138.08 o 
   5   4  15     4758.90     4766.31    139.96 o 
   6   4  15      331.23      414.20    116.64 o 
   7   4  15      245.92      342.94    119.37 o 
   8   4  15     2199.80     2270.17    139.91 o 
   9   4  15     1844.50     2127.75    221.27 o 
  10   4  15      216.80      293.47    234.22 o 
 -10   5  15      686.81      787.60    229.88 o 
  -9   5  15      384.67      273.87    207.94 o 
  -8   5  15     2343.89     2576.43    164.04 o 
  -7   5  15     1938.14     1829.20    166.50 o 
  -6   5  15     1929.89     1958.81    137.50 o 
  -5   5  15     5421.14     5378.35    156.71 o 
  -4   5  15     8754.05     8537.88    143.61 o 
  -3   5  15     4029.10     4120.16    142.93 o 
  -2   5  15      509.40      458.29    103.34 o 
  -1   5  15    13993.46    13539.83    146.74 o 
   0   5  15     1102.52     1124.39    102.06 o 
   1   5  15    13534.65    13276.96    163.70 o 
   2   5  15      451.15      611.95    101.97 o 
   3   5  15     3853.38     3880.07    157.33 o 
   4   5  15     8985.34     8739.67    168.60 o 
   5   5  15     5298.90     5455.35    124.31 o 
   6   5  15     2132.78     2267.15    139.58 o 
   7   5  15     1753.94     1874.34    169.75 o 
   8   5  15     2341.87     2406.65    196.65 o 
   9   5  15      373.86      565.42    262.90 o 
  10   5  15      688.66      386.43    324.36 o 
 -10   6  15      484.91      704.36    233.85 o 
  -9   6  15      725.50      663.64    222.63 o 
  -8   6  15      427.72      570.23    200.02 o 
  -7   6  15      642.47      559.93    166.29 o 
  -6   6  15      598.10      560.74    160.91 o 
  -5   6  15     1913.64     2162.68    143.37 o 
  -4   6  15     5407.48     5605.57    166.93 o 
  -3   6  15    16494.69    16228.00    332.77 o 
  -2   6  15     1673.98     1558.40    146.88 o 
  -1   6  15     6212.26     5976.40    129.97 o 
   0   6  15     8784.71     8362.97    134.64 o 
   1   6  15     6331.82     6147.51    117.19 o 
   2   6  15     1971.60     1777.33    117.60 o 
   3   6  15    16975.42    16625.13    167.77 o 
   4   6  15     5208.84     5186.93    119.67 o 
   5   6  15     2154.45     2269.00    108.99 o 
   6   6  15      524.08      639.32    158.92 o 
   7   6  15      567.23      569.09    162.77 o 
   8   6  15      438.03      541.27    200.34 o 
   9   6  15      787.60      961.93    266.32 o 
  10   6  15      521.37      707.16    335.27 o 
  -9   7  15      762.19      898.28    269.65 o 
  -8   7  15     2313.83     2328.31    224.72 o 
  -7   7  15     1523.84     1491.40    177.83 o 
  -6   7  15     2393.03     2617.97    180.00 o 
  -5   7  15     3953.36     3679.31    147.15 o 
  -4   7  15     7325.52     7374.63    197.83 o 
  -3   7  15     1037.78      936.47    159.22 o 
  -2   7  15      239.78      322.39    156.52 o 
  -1   7  15      869.19      868.94    135.48 o 
   0   7  15       95.68      141.84    127.53 o 
   1   7  15      869.29     1049.02    122.00 o 
   2   7  15      196.11      179.71    111.75 o 
   3   7  15     1061.76     1188.16    103.96 o 
   4   7  15     6919.89     7142.96    137.84 o 
   5   7  15     4111.30     4162.87    121.95 o 
   6   7  15     2396.59     2789.41    177.29 o 
   7   7  15     1564.35     1547.27    172.59 o 
   8   7  15     2281.59     2521.80    229.72 o 
   9   7  15      751.58      983.83    318.05 o 
  -9   8  15     2567.28     2533.46    297.51 o 
  -8   8  15     1130.75     1385.51    237.14 o 
  -7   8  15      510.91      573.52    171.64 o 
  -6   8  15     1196.93     1265.06    172.29 o 
  -5   8  15     1869.75     1880.26    144.16 o 
  -4   8  15     3417.54     3577.99    184.62 o 
  -3   8  15     3287.29     3436.17    181.06 o 
  -2   8  15     4192.66     3835.11    166.70 o 
  -1   8  15      431.69      402.46    143.11 o 
   0   8  15    16313.68    16052.63    221.65 o 
   1   8  15      570.33      620.89    117.64 o 
   2   8  15     4205.83     4141.09    132.50 o 
   3   8  15     3189.35     3358.38    113.74 o 
   4   8  15     3243.13     3485.03    162.27 o 
   5   8  15     1950.39     1983.04    132.02 o 
   6   8  15     1078.13     1091.50    176.58 o 
   7   8  15      544.88      704.58    174.12 o 
   8   8  15     1048.67     1270.46    227.86 o 
   9   8  15     2559.57     2721.70    294.39 o 
  -9   9  15       40.08      105.53    361.17 o 
  -8   9  15     1232.78     1263.95    275.97 o 
  -7   9  15     1922.58     2045.57    243.08 o 
  -6   9  15      843.62      747.13    192.03 o 
  -5   9  15     3373.03     3446.83    208.30 o 
  -4   9  15     8170.06     8629.22    241.43 o 
  -3   9  15     2195.24     2252.99    191.98 o 
  -2   9  15      412.48      390.92    146.27 o 
  -1   9  15     1737.35     1865.34    159.35 o 
   0   9  15     7234.53     7196.08    184.39 o 
   1   9  15     1780.39     1940.87    150.12 o 
   2   9  15      420.19      385.30    128.83 o 
   3   9  15     2198.37     2244.83    128.52 o 
   4   9  15     8535.18     8847.74    158.05 o 
   5   9  15     3292.45     3224.49    191.80 o 
   6   9  15      878.44      929.22    174.34 o 
   7   9  15     1944.95     2081.40    225.56 o 
   8   9  15     1283.50     1516.82    274.27 o 
   9   9  15       64.80      382.01    422.93 o 
  -8  10  15      913.67     1030.69    288.78 o 
  -7  10  15       83.28      234.94    253.30 o 
  -6  10  15      356.92      337.64    187.78 o 
  -5  10  15     1394.54     1583.88    195.92 o 
  -4  10  15     1264.06     1436.65    205.37 o 
  -3  10  15      997.15     1106.50    188.47 o 
  -2  10  15     2103.55     2034.64    180.40 o 
  -1  10  15     6272.67     5822.60    195.00 o 
   0  10  15     2438.71     2286.43    157.02 o 
   1  10  15     5493.49     5445.19    174.76 o 
   2  10  15     2112.73     2187.95    136.44 o 
   3  10  15      777.70      790.52    127.45 o 
   4  10  15     1271.74     1333.12    123.25 o 
   5  10  15     1425.71     1602.55    189.49 o 
   6  10  15      336.65      440.02    182.39 o 
   7  10  15       72.70      215.79    236.54 o 
   8  10  15      948.36     1249.07    280.30 o 
  -8  11  15      988.06      483.91    506.02 o 
  -7  11  15      798.84      903.95    315.78 o 
  -6  11  15     3713.32     4093.16    232.78 o 
  -5  11  15      656.95      654.14    204.54 o 
  -4  11  15     4437.18     4186.06    219.46 o 
  -3  11  15      714.39      829.32    196.76 o 
  -2  11  15     2725.11     2689.57    183.73 o 
  -1  11  15      373.67      271.94    172.96 o 
   0  11  15       49.43       51.74    160.54 o 
   1  11  15      440.95      488.87    148.48 o 
   2  11  15     2930.30     2940.62    143.53 o 
   3  11  15      675.89      710.82    129.23 o 
   4  11  15     4121.95     4350.75    166.53 o 
   5  11  15      643.23      583.56    183.18 o 
   6  11  15     3745.05     4227.50    213.14 o 
   7  11  15      842.80      808.29    234.25 o 
   8  11  15      971.32     1753.80    709.27 o 
  -7  12  15       91.56      221.55    349.46 o 
  -6  12  15     2574.33     2590.86    293.80 o 
  -5  12  15     2359.65     2370.58    220.08 o 
  -4  12  15     1169.97     1186.59    204.03 o 
  -3  12  15      731.00      770.49    200.44 o 
  -2  12  15     2635.37     2537.66    192.97 o 
  -1  12  15     1155.57      938.74    178.63 o 
   0  12  15     7792.06     7863.72    227.72 o 
   1  12  15     1275.14     1360.06    146.30 o 
   2  12  15     2881.92     2884.83    148.02 o 
   3  12  15      654.62      808.48    136.85 o 
   4  12  15     1263.19     1276.11    208.48 o 
   5  12  15     2486.57     2438.40    207.20 o 
   6  12  15     2642.33     2625.86    242.76 o 
   7  12  15       79.37      326.43    340.88 o 
  -6  13  15      116.30       40.65    335.13 o 
  -5  13  15       61.19      313.86    217.94 o 
  -4  13  15     3379.64     3926.68    235.92 o 
  -3  13  15     1523.19     1624.76    229.17 o 
  -2  13  15     2412.00     2424.89    220.91 o 
  -1  13  15     1121.11      950.31    183.35 o 
   0  13  15     5496.18     5509.11    221.04 o 
   1  13  15     1003.28      893.74    157.91 o 
   2  13  15     2209.22     2297.54    148.36 o 
   3  13  15     1583.97     1659.15    168.92 o 
   4  13  15     3674.89     4021.04    236.54 o 
   5  13  15       73.33      197.13    211.27 o 
   6  13  15      124.13      315.26    327.06 o 
  -5  14  15     2614.84     3063.95    265.36 o 
  -4  14  15      268.62      207.51    219.60 o 
  -3  14  15      229.84      289.93    224.83 o 
  -2  14  15     2662.21     2827.59    213.17 o 
  -1  14  15      471.17      603.68    194.88 o 
   0  14  15     1199.96     1327.52    181.76 o 
   1  14  15      519.81      534.85    170.21 o 
   2  14  15     2492.46     2622.51    165.71 o 
   3  14  15      211.25      262.04    164.11 o 
   4  14  15      244.17      135.02    215.92 o 
   5  14  15     2426.58     2439.94    289.54 o 
  -4  15  15      799.45      720.27    225.13 o 
  -3  15  15      237.09      169.46    232.76 o 
  -2  15  15     3877.76     4174.54    244.69 o 
  -1  15  15     1029.88     1160.84    208.90 o 
   0  15  15       25.23      130.01    202.35 o 
   1  15  15     1131.16     1184.39    184.41 o 
   2  15  15     4084.77     4320.94    211.77 o 
   3  15  15      188.53      124.90    298.94 o 
   4  15  15      685.83      813.99    230.87 o 
  -3  16  15     1385.85     1689.43    285.84 o 
  -2  16  15      692.77      755.18    230.00 o 
  -1  16  15      497.38      560.05    200.78 o 
   0  16  15       37.01      207.37    218.07 o 
   1  16  15      470.34      523.79    221.97 o 
   2  16  15      815.21      829.97    199.06 o 
   3  16  15     1408.79     1826.34    517.51 o 
   0   0  16       89.12       90.28    176.76 o 
   1   0  16        5.37       11.87    118.98 o 
   2   0  16      281.57      305.90    103.97 o 
   3   0  16     3358.71     3365.29     89.62 o 
   4   0  16     4267.55     4102.77    101.68 o 
   5   0  16     4736.86     4780.47    115.99 o 
   6   0  16     2259.09     2307.09    104.20 o 
   7   0  16     8540.32     8764.99    138.97 o 
   8   0  16     1767.81     2092.11    134.90 o 
   9   0  16     1278.09     1513.06    161.18 o 
  10   0  16      436.73      392.49    306.92 o 
 -10   1  16     1954.59     1624.84    257.20 o 
  -9   1  16       19.04       33.58    165.60 o 
  -8   1  16      246.86      340.09    141.30 o 
  -7   1  16     1266.79     1272.17    102.01 o 
  -6   1  16      487.61      482.49     90.25 o 
  -5   1  16     2776.45     2792.90    100.37 o 
  -4   1  16     5551.29     5451.73    105.15 o 
  -3   1  16     4074.96     4152.85    106.10 o 
  -2   1  16     8030.58     7812.10    119.92 o 
  -1   1  16    13129.12    13422.12    228.09 o 
   0   1  16     2860.36     2628.90    140.63 o 
   1   1  16    13042.93    13241.79    168.76 o 
   2   1  16     7539.08     7221.71    166.47 o 
   3   1  16     4403.56     4624.29    118.47 o 
   4   1  16     5774.61     5658.40    112.91 o 
   5   1  16     2519.10     2512.36    106.08 o 
   6   1  16      505.29      475.66    100.92 o 
   7   1  16     1372.40     1329.60    107.16 o 
   8   1  16      310.35      379.20    136.72 o 
   9   1  16       10.24      -17.35    184.09 o 
  10   1  16     2065.88     1930.82    318.24 o 
 -10   2  16      227.73      204.09    292.55 o 
  -9   2  16       25.02       29.90    225.71 o 
  -8   2  16      923.55     1054.81    133.55 o 
  -7   2  16     3208.98     3247.27    140.08 o 
  -6   2  16     3705.43     3810.48    105.12 o 
  -5   2  16       24.09       65.35     94.85 o 
  -4   2  16     1981.49     1944.13     99.52 o 
  -3   2  16     4982.04     4956.84    111.14 o 
  -2   2  16    13561.00    13491.65    142.35 o 
  -1   2  16      155.97      192.93    130.83 o 
   0   2  16     9463.34     9311.87    145.89 o 
   1   2  16       59.44       92.88    121.63 o 
   2   2  16    13473.37    13117.61    147.29 o 
   3   2  16     5321.47     5311.96    117.24 o 
   4   2  16     1876.39     1920.37    110.33 o 
   5   2  16       31.06       72.78    101.36 o 
   6   2  16     3566.20     3760.96    120.43 o 
   7   2  16     3268.13     3310.42    137.92 o 
   8   2  16      905.09     1081.46    141.54 o 
   9   2  16       22.17      188.30    190.37 o 
  10   2  16      202.07      199.73    418.93 o 
 -10   3  16     2552.63     2798.79    275.47 o 
  -9   3  16      486.20      516.32    180.13 o 
  -8   3  16      202.35      186.45    139.88 o 
  -7   3  16      763.74      795.30    130.16 o 
  -6   3  16     3945.15     4027.27    125.35 o 
  -5   3  16      263.20      320.02     86.82 o 
  -4   3  16     1640.43     1721.65     98.62 o 
  -3   3  16     3446.51     3278.80    131.57 o 
  -2   3  16     7975.37     7963.80    171.65 o 
  -1   3  16     9928.25    10019.03    196.37 o 
   0   3  16     2946.84     2845.09    148.52 o 
   1   3  16    10037.19     9998.67    178.30 o 
   2   3  16     7982.98     7664.55    163.81 o 
   3   3  16     3716.69     3733.20    140.51 o 
   4   3  16     1547.60     1557.16    102.77 o 
   5   3  16      262.53      382.69    107.78 o 
   6   3  16     3871.47     4103.85    122.55 o 
   7   3  16      809.50      783.84    125.58 o 
   8   3  16      193.88      239.58    122.47 o 
   9   3  16      500.59      699.16    183.63 o 
  10   3  16     2621.26     2546.36    274.57 o 
 -10   4  16      206.78      279.46    198.88 o 
  -9   4  16      445.57      632.82    187.36 o 
  -8   4  16     3440.77     3767.23    160.16 o 
  -7   4  16     3146.47     3345.91    162.01 o 
  -6   4  16     1489.37     1446.17    135.57 o 
  -5   4  16     5195.70     5047.01    134.19 o 
  -4   4  16      509.08      493.37    106.43 o 
  -3   4  16     4015.45     3779.92    134.41 o 
  -2   4  16     5583.49     5353.37    116.23 o 
  -1   4  16     4638.95     4293.81    154.10 o 
   0   4  16      473.70      634.35     66.91 o 
   1   4  16     4368.84     4244.71    105.47 o 
   2   4  16     5796.69     5721.74    133.24 o 
   3   4  16     4483.30     4464.13    150.28 o 
   4   4  16      457.95      488.46    117.57 o 
   5   4  16     5447.12     5376.84    152.80 o 
   6   4  16     1496.02     1470.91    129.06 o 
   7   4  16     3204.75     3472.80    149.65 o 
   8   4  16     3598.88     4001.29    148.07 o 
   9   4  16      522.61      679.63    196.06 o 
  10   4  16      172.48      334.53    260.39 o 
  -9   5  16       68.74       29.68    242.14 o 
  -8   5  16      715.08      765.51    157.12 o 
  -7   5  16      553.62      552.67    166.66 o 
  -6   5  16     2700.63     2657.08    176.46 o 
  -5   5  16     1568.15     1743.23    139.74 o 
  -4   5  16     9881.19     9592.11    146.37 o 
  -3   5  16      380.33      298.19    124.77 o 
  -2   5  16     8416.04     8059.11    142.35 o 
  -1   5  16     4753.52     4795.23    118.35 o 
   0   5  16     3170.71     3428.82    121.58 o 
   1   5  16     4497.33     4424.66    110.52 o 
   2   5  16     8296.78     7885.99    152.39 o 
   3   5  16      367.09      297.75    125.70 o 
   4   5  16     9663.62     9552.51    172.75 o 
   5   5  16     1459.35     1647.79    125.77 o 
   6   5  16     2524.85     2409.90    145.28 o 
   7   5  16      519.13      751.18    162.50 o 
   8   5  16      822.44      995.21    178.89 o 
   9   5  16       50.31      364.95    234.56 o 
  -9   6  16     1158.57      953.27    230.57 o 
  -8   6  16      448.74      587.02    204.36 o 
  -7   6  16     1170.41     1467.20    178.01 o 
  -6   6  16     1178.33     1339.15    169.37 o 
  -5   6  16      119.56      154.98    131.53 o 
  -4   6  16      956.58      958.08    131.50 o 
  -3   6  16     1280.25     1333.28    147.64 o 
  -2   6  16    16973.27    16798.35    254.91 o 
  -1   6  16     1245.45     1333.12    130.26 o 
   0   6  16     4133.35     4011.86    137.84 o 
   1   6  16     1312.05     1497.99    107.38 o 
   2   6  16    16605.60    16348.47    182.44 o 
   3   6  16     1251.75     1274.90    111.10 o 
   4   6  16      904.23     1018.61    105.28 o 
   5   6  16      109.81      196.94    104.42 o 
   6   6  16     1278.61     1624.15    174.68 o 
   7   6  16     1180.59     1160.43    175.02 o 
   8   6  16      402.38      598.61    204.12 o 
   9   6  16     1113.45     1460.92    252.70 o 
  -9   7  16      997.57     1016.05    272.47 o 
  -8   7  16      143.39      107.87    216.96 o 
  -7   7  16     3449.65     3660.96    201.37 o 
  -6   7  16     8712.62     8699.85    227.37 o 
  -5   7  16      923.24      957.31    137.83 o 
  -4   7  16      846.96      916.74    144.45 o 
  -3   7  16     2547.66     2230.57    155.72 o 
  -2   7  16     4109.34     3823.17    161.03 o 
  -1   7  16       77.27       80.28    137.50 o 
   0   7  16     1793.80     1832.83    134.69 o 
   1   7  16      101.44      109.79    117.93 o 
   2   7  16     4289.55     4265.92    134.09 o 
   3   7  16     2541.64     2404.39    115.27 o 
   4   7  16      840.34     1096.47    114.06 o 
   5   7  16      967.21      977.80    109.45 o 
   6   7  16     8737.22     8495.77    214.98 o 
   7   7  16     3793.73     4116.84    197.06 o 
   8   7  16      177.38      195.01    254.89 o 
   9   7  16      992.84      945.65    268.61 o 
  -9   8  16      329.25      604.72    345.75 o 
  -8   8  16     2756.29     3118.42    254.53 o 
  -7   8  16      223.54      312.38    177.65 o 
  -6   8  16      826.63      745.06    176.37 o 
  -5   8  16     1386.06     1495.59    150.34 o 
  -4   8  16      392.48      598.64    163.15 o 
  -3   8  16     4531.55     4475.20    190.45 o 
  -2   8  16     1096.11     1052.60    164.64 o 
  -1   8  16     4783.72     5079.42    186.25 o 
   0   8  16     2059.70     1985.02    135.02 o 
   1   8  16     4888.42     5100.80    146.62 o 
   2   8  16     1202.78     1293.47    119.22 o 
   3   8  16     4472.62     4461.42    148.98 o 
   4   8  16      464.87      723.71    115.44 o 
   5   8  16     1344.86     1442.95    129.48 o 
   6   8  16      961.25     1013.46    180.55 o 
   7   8  16      242.20      296.17    173.77 o 
   8   8  16     2824.85     3014.59    243.92 o 
   9   8  16      366.43      590.79    310.37 o 
  -8   9  16     1352.29     1308.47    239.29 o 
  -7   9  16      940.78     1265.58    240.05 o 
  -6   9  16     2036.19     2038.76    190.03 o 
  -5   9  16     2518.37     2637.82    195.89 o 
  -4   9  16     1182.22     1476.96    184.25 o 
  -3   9  16     2035.16     2069.55    176.33 o 
  -2   9  16     4210.31     4216.44    176.26 o 
  -1   9  16     3625.71     3667.10    173.90 o 
   0   9  16      701.98      692.52    147.63 o 
   1   9  16     3640.48     3350.70    161.97 o 
   2   9  16     3789.00     3956.52    160.48 o 
   3   9  16     2015.74     2070.51    130.95 o 
   4   9  16     1310.56     1643.41    119.80 o 
   5   9  16     2682.55     2873.25    193.31 o 
   6   9  16     2029.46     2095.31    186.38 o 
   7   9  16      802.11     1242.01    219.30 o 
   8   9  16     1251.07     1298.84    234.29 o 
  -8  10  16       97.73      237.83    295.60 o 
  -7  10  16      796.13      780.35    225.82 o 
  -6  10  16      174.13      237.96    181.59 o 
  -5  10  16     1237.81     1356.93    198.85 o 
  -4  10  16      938.00      900.94    193.60 o 
  -3  10  16     4549.44     4775.90    201.11 o 
  -2  10  16     5667.87     5525.00    185.29 o 
  -1  10  16     1968.36     2007.16    168.42 o 
   0  10  16      754.53      764.00    158.69 o 
   1  10  16     1924.71     1979.69    155.68 o 
   2  10  16     5458.03     5577.78    165.54 o 
   3  10  16     4784.39     4917.90    153.61 o 
   4  10  16      903.76      849.01    128.34 o 
   5  10  16     1276.95     1379.85    191.49 o 
   6  10  16      218.38      296.84    180.48 o 
   7  10  16      731.65      749.93    222.64 o 
   8  10  16       83.19      222.57    261.20 o 
  -7  11  16     2675.41     2883.29    282.96 o 
  -6  11  16     1431.73     1315.92    207.94 o 
  -5  11  16     2759.69     3126.94    229.04 o 
  -4  11  16      170.45      273.12    204.18 o 
  -3  11  16      603.09      450.73    200.98 o 
  -2  11  16      989.51      963.13    185.58 o 
  -1  11  16     2089.50     2039.33    165.62 o 
   0  11  16        3.68       83.10    165.72 o 
   1  11  16     2325.28     2186.25    165.05 o 
   2  11  16     1116.42     1275.14    146.83 o 
   3  11  16      659.31      513.58    134.92 o 
   4  11  16      175.91      205.84    146.40 o 
   5  11  16     2824.58     3035.42    207.20 o 
   6  11  16     1599.98     1636.07    202.99 o 
   7  11  16     2784.45     2821.69    252.54 o 
  -6  12  16      631.79      480.12    268.84 o 
  -5  12  16     1529.02     1775.97    225.54 o 
  -4  12  16      112.46      145.46    213.85 o 
  -3  12  16     5521.22     5905.61    261.11 o 
  -2  12  16      204.46      246.40    177.71 o 
  -1  12  16     1927.64     2230.93    201.01 o 
   0  12  16      198.40      131.86    164.96 o 
   1  12  16     1893.56     2190.36    161.39 o 
   2  12  16      166.70      234.60    144.48 o 
   3  12  16     5083.17     5647.76    168.91 o 
   4  12  16      101.44      122.63    213.83 o 
   5  12  16     1447.51     1763.78    201.13 o 
   6  12  16      600.69      594.93    234.88 o 
   7  12  16     1089.40     1337.31    641.50 o 
  -6  13  16      656.73     1015.07    547.40 o 
  -5  13  16     1682.54     1906.68    230.07 o 
  -4  13  16      586.83      713.17    219.98 o 
  -3  13  16     1803.51     1925.32    225.94 o 
  -2  13  16      382.42      374.54    192.26 o 
  -1  13  16     4407.73     4502.68    226.89 o 
   0  13  16     2781.19     2689.21    185.37 o 
   1  13  16     4167.38     4088.04    179.99 o 
   2  13  16      351.43      498.82    143.31 o 
   3  13  16     1750.28     1883.88    170.74 o 
   4  13  16      626.81      820.36    220.88 o 
   5  13  16     1609.97     1774.31    213.56 o 
   6  13  16      690.40      603.38    323.13 o 
  -5  14  16      979.98      875.76    330.45 o 
  -4  14  16     2032.05     2078.14    245.04 o 
  -3  14  16     2491.11     2697.93    234.95 o 
  -2  14  16      405.19      396.31    201.88 o 
  -1  14  16      591.57      486.34    195.27 o 
   0  14  16        1.09       46.58    192.87 o 
   1  14  16      535.37      517.48    161.41 o 
   2  14  16      395.81      478.98    160.55 o 
   3  14  16     2781.27     2907.34    181.86 o 
   4  14  16     2113.24     2083.32    239.10 o 
   5  14  16     1000.49     1236.21    467.67 o 
  -4  15  16      392.89      392.56    412.57 o 
  -3  15  16       80.02      245.90    250.76 o 
  -2  15  16      448.77      582.01    215.52 o 
  -1  15  16     1855.73     2221.07    227.55 o 
   0  15  16     1514.83     1804.16    204.18 o 
   1  15  16     1882.15     2089.54    178.88 o 
   2  15  16      485.75      769.72    191.07 o 
   3  15  16       56.21      147.05    346.44 o 
   4  15  16      337.74      460.92    468.77 o 
  -2  16  16      930.10      994.32    260.64 o 
  -1  16  16      193.43      319.98    203.16 o 
   0  16  16       87.07      176.33    195.20 o 
   1  16  16      219.23      353.59    213.53 o 
   2  16  16      893.55      953.10    264.95 o 
   1   0  17    15896.77    15493.04    188.17 o 
   2   0  17     7960.64     7841.79    139.41 o 
   3   0  17     4483.61     4462.02     90.66 o 
   4   0  17      160.89      274.10     84.60 o 
   5   0  17      768.38      657.30     93.19 o 
   6   0  17       41.98       41.32     93.85 o 
   7   0  17      825.18      829.45    102.95 o 
   8   0  17      535.18      465.34    148.46 o 
   9   0  17        1.38      126.33    190.14 o 
  10   0  17     1151.92     1258.07    461.00 o 
 -10   1  17       35.93       69.56    299.85 o 
  -9   1  17      656.99      456.55    157.95 o 
  -8   1  17     4159.06     4191.53    171.47 o 
  -7   1  17     2001.85     2166.67    115.64 o 
  -6   1  17     4857.67     4882.57    113.87 o 
  -5   1  17      936.87      915.65     93.48 o 
  -4   1  17      169.06      263.05     84.46 o 
  -3   1  17     5048.80     4979.51    110.69 o 
  -2   1  17     6620.21     6609.07    149.33 o 
  -1   1  17     3351.79     3356.58    137.45 o 
   0   1  17      903.32      853.92    132.87 o 
   1   1  17     3214.95     3295.39    134.63 o 
   2   1  17     5988.87     6175.44    140.94 o 
   3   1  17     5052.31     5060.92    113.05 o 
   4   1  17      271.15      330.96     88.19 o 
   5   1  17      885.80      844.08     99.03 o 
   6   1  17     4522.70     4724.03    124.22 o 
   7   1  17     1971.81     2092.19    115.92 o 
   8   1  17     3895.64     4236.03    162.60 o 
   9   1  17      673.06      440.34    173.89 o 
  10   1  17       22.62        6.28    444.94 o 
 -10   2  17     1599.45     1680.89    321.28 o 
  -9   2  17      755.97      816.32    183.66 o 
  -8   2  17        7.08       24.86    159.64 o 
  -7   2  17     4047.09     4289.37    149.46 o 
  -6   2  17     1233.09     1369.70    102.01 o 
  -5   2  17      450.44      448.18     85.01 o 
  -4   2  17     3344.06     3395.17    106.24 o 
  -3   2  17      524.78      500.46     92.45 o 
  -2   2  17    10233.13     9952.74    266.08 o 
  -1   2  17     2205.01     2196.21    137.47 o 
   0   2  17      489.58      620.48    127.78 o 
   1   2  17     2287.22     2243.27    143.55 o 
   2   2  17     9922.71     9713.25    194.01 o 
   3   2  17      744.38      769.79     95.96 o 
   4   2  17     3394.89     3537.41    142.89 o 
   5   2  17      562.64      605.50     99.49 o 
   6   2  17     1218.15     1312.52    110.63 o 
   7   2  17     4231.62     4551.07    145.32 o 
   8   2  17        4.81       97.51    142.42 o 
   9   2  17      690.20      793.48    198.56 o 
  10   2  17     1716.92     2424.34    490.81 o 
  -9   3  17      374.66      364.37    183.43 o 
  -8   3  17     1876.09     2008.71    148.88 o 
  -7   3  17      842.37     1014.49    134.78 o 
  -6   3  17     5873.14     5733.50    150.26 o 
  -5   3  17     1399.36     1304.92    104.13 o 
  -4   3  17      764.62      762.68     88.27 o 
  -3   3  17     3154.43     3262.01    155.40 o 
  -2   3  17    11274.83    11444.13    194.73 o 
  -1   3  17       18.52      110.25    122.38 o 
   0   3  17     2108.17     2066.57    135.81 o 
   1   3  17       23.13       61.96     41.95 o 
   2   3  17    11713.05    11398.79    140.22 o 
   3   3  17     3223.62     3374.56    113.18 o 
   4   3  17      785.02      757.12    102.48 o 
   5   3  17     1583.96     1677.72    117.70 o 
   6   3  17     6238.66     6272.89    147.64 o 
   7   3  17      780.94      944.42    129.97 o 
   8   3  17     1917.72     2116.16    137.58 o 
   9   3  17      374.99      397.87    184.38 o 
  -9   4  17      380.37      287.84    212.81 o 
  -8   4  17      282.76      336.35    168.44 o 
  -7   4  17     2636.61     2729.22    160.90 o 
  -6   4  17     1446.37     1329.34    127.46 o 
  -5   4  17      738.02      702.50    130.38 o 
  -4   4  17     4143.18     3937.36    126.23 o 
  -3   4  17     3501.21     3337.64    137.69 o 
  -2   4  17     6461.06     6393.32    157.05 o 
  -1   4  17     4878.08     4979.03    173.36 o 
   0   4  17    13449.22    12997.37    235.03 o 
   1   4  17     4811.29     4855.43    105.99 o 
   2   4  17     6463.47     6364.02    128.64 o 
   3   4  17     3066.83     3055.10    136.94 o 
   4   4  17     4320.66     4437.53    141.40 o 
   5   4  17      708.55      660.89    130.94 o 
   6   4  17     1374.17     1394.48    122.60 o 
   7   4  17     2656.23     3056.26    156.35 o 
   8   4  17      263.94      366.34    148.68 o 
   9   4  17      359.20      548.28    256.98 o 
  -9   5  17      104.40      342.49    213.92 o 
  -8   5  17     5552.23     5616.25    192.37 o 
  -7   5  17      542.58      485.87    168.25 o 
  -6   5  17     2381.76     2333.67    179.31 o 
  -5   5  17      544.36      662.34    135.03 o 
  -4   5  17     1605.20     1495.18    127.74 o 
  -3   5  17     2777.99     2728.79    135.83 o 
  -2   5  17     4487.45     4412.96    168.92 o 
  -1   5  17     2014.77     2083.70    141.21 o 
   0   5  17     8080.61     7681.41    131.23 o 
   1   5  17     1934.71     1874.30    112.55 o 
   2   5  17     4116.55     4144.24    152.47 o 
   3   5  17     2896.62     2963.51    142.18 o 
   4   5  17     1721.01     1758.85    137.63 o 
   5   5  17      682.86      784.47    128.40 o 
   6   5  17     2162.49     2244.21    160.57 o 
   7   5  17      576.93      609.83    152.95 o 
   8   5  17     5396.39     5520.31    214.50 o 
   9   5  17      129.67      358.71    309.99 o 
  -9   6  17       48.73      194.03    318.89 o 
  -8   6  17       83.36      143.15    204.81 o 
  -7   6  17     2321.96     2567.15    188.79 o 
  -6   6  17     4420.96     4430.63    197.43 o 
  -5   6  17      485.29      533.05    135.53 o 
  -4   6  17     3694.37     3374.24    154.60 o 
  -3   6  17     2100.33     2221.19    134.40 o 
  -2   6  17     1406.95     1364.87    147.83 o 
  -1   6  17      874.70      765.69    130.38 o 
   0   6  17      148.94      230.59    126.76 o 
   1   6  17     1122.82     1186.16    123.93 o 
   2   6  17     1458.61     1708.84    124.22 o 
   3   6  17     2366.54     2435.86    128.32 o 
   4   6  17     3840.46     3592.07    121.61 o 
   5   6  17      508.47      524.12    115.31 o 
   6   6  17     4688.00     4712.45    200.11 o 
   7   6  17     2534.13     2900.69    190.55 o 
   8   6  17       82.24      132.23    192.30 o 
   9   6  17       50.36      528.72    322.33 o 
  -9   7  17      504.98      483.49    230.28 o 
  -8   7  17      183.95      102.57    222.41 o 
  -7   7  17       13.76       75.60    182.15 o 
  -6   7  17     1035.35     1204.23    178.99 o 
  -5   7  17      309.40      479.34    143.81 o 
  -4   7  17      761.11      701.90    147.40 o 
  -3   7  17     3428.45     3198.96    182.29 o 
  -2   7  17     7355.13     7350.63    188.40 o 
  -1   7  17     4740.38     4901.89    160.09 o 
   0   7  17     2169.31     2110.88    134.66 o 
   1   7  17     5181.27     5246.28    148.84 o 
   2   7  17     7359.95     7383.06    151.61 o 
   3   7  17     3367.14     3379.26    126.27 o 
   4   7  17      656.24      694.27    120.03 o 
   5   7  17      410.71      462.96    123.85 o 
   6   7  17     1107.89     1308.98    179.98 o 
   7   7  17       16.14      170.61    177.53 o 
   8   7  17      139.43      193.83    215.44 o 
   9   7  17      470.20      530.48    313.97 o 
  -8   8  17      571.05      931.86    249.08 o 
  -7   8  17     3779.88     3873.05    217.88 o 
  -6   8  17     1069.06     1019.73    179.06 o 
  -5   8  17     2237.46     2189.91    197.72 o 
  -4   8  17     4843.31     4902.79    204.62 o 
  -3   8  17     2120.41     2145.82    176.43 o 
  -2   8  17     1047.52     1044.82    169.31 o 
  -1   8  17      671.56      664.01    143.15 o 
   0   8  17     2133.72     2172.69    137.77 o 
   1   8  17      536.97      629.02    126.54 o 
   2   8  17     1019.80      900.08    120.39 o 
   3   8  17     1850.16     1910.62    134.40 o 
   4   8  17     4795.65     4944.50    138.33 o 
   5   8  17     2208.96     2212.82    143.04 o 
   6   8  17      987.55      964.79    182.56 o 
   7   8  17     3695.71     3896.65    208.92 o 
   8   8  17      540.20      668.65    229.30 o 
  -8   9  17     1621.30     1951.80    250.35 o 
  -7   9  17      792.76      792.33    239.13 o 
  -6   9  17       15.04       63.33    173.63 o 
  -5   9  17     2047.08     2279.45    195.26 o 
  -4   9  17     1468.83     1705.25    189.19 o 
  -3   9  17     1423.42     1428.25    175.96 o 
  -2   9  17     2147.50     2225.06    184.62 o 
  -1   9  17     2542.18     2498.94    165.91 o 
   0   9  17       34.58      102.10    144.50 o 
   1   9  17     2228.64     2222.71    158.10 o 
   2   9  17     2272.30     2232.97    154.29 o 
   3   9  17     1681.90     1603.63    141.19 o 
   4   9  17     1525.58     1812.64    128.14 o 
   5   9  17     2310.19     2488.79    197.51 o 
   6   9  17       21.58      290.03    217.40 o 
   7   9  17      763.23      816.16    229.97 o 
   8   9  17     1540.92     1554.02    240.07 o 
  -7  10  17     2298.11     2625.85    258.79 o 
  -6  10  17     1691.65     2063.84    207.30 o 
  -5  10  17     1810.28     2157.93    190.97 o 
  -4  10  17      768.54      595.61    168.12 o 
  -3  10  17      108.71      321.58    185.98 o 
  -2  10  17     1179.68     1218.07    172.83 o 
  -1  10  17     4084.29     4083.89    179.32 o 
   0  10  17       70.71      153.05    152.14 o 
   1  10  17     3958.26     3980.76    172.20 o 
   2  10  17     1256.85     1319.38    146.48 o 
   3  10  17      147.11      175.71    138.68 o 
   4  10  17     1005.33     1088.58    154.90 o 
   5  10  17     1741.63     1872.75    198.54 o 
   6  10  17     1728.19     1968.14    196.60 o 
   7  10  17     2298.30     2762.93    248.67 o 
  -7  11  17      473.86      462.86    280.02 o 
  -6  11  17       52.76      113.02    210.49 o 
  -5  11  17      933.23     1142.87    195.01 o 
  -4  11  17      723.34      730.52    196.43 o 
  -3  11  17     6317.34     6307.10    285.64 o 
  -2  11  17      461.03      259.85    159.78 o 
  -1  11  17     3520.70     3570.94    189.81 o 
   0  11  17     2210.85     1880.70    170.54 o 
   1  11  17     3491.44     3391.14    176.75 o 
   2  11  17      469.67      422.01    144.68 o 
   3  11  17     5901.18     5683.04    167.29 o 
   4  11  17      769.48      807.46    152.83 o 
   5  11  17      799.60     1083.95    192.97 o 
   6  11  17       48.06      189.67    196.21 o 
   7  11  17      494.95      478.52    231.55 o 
  -6  12  17      203.01      431.03    277.67 o 
  -5  12  17     2370.77     2687.78    247.14 o 
  -4  12  17      542.68      727.36    229.71 o 
  -3  12  17      266.98      222.94    210.71 o 
  -2  12  17      462.50      522.25    171.08 o 
  -1  12  17     2314.34     2447.43    184.20 o 
   0  12  17      577.41      621.43    167.40 o 
   1  12  17     2436.55     2755.02    180.81 o 
   2  12  17      431.34      642.85    153.84 o 
   3  12  17      307.18      484.77    149.07 o 
   4  12  17      453.52      606.78    216.95 o 
   5  12  17     2367.02     2618.98    216.72 o 
   6  12  17      189.49      227.75    236.60 o 
  -5  13  17     1667.70     1715.55    232.43 o 
  -4  13  17      705.84     1062.35    226.47 o 
  -3  13  17     3691.12     3587.09    240.13 o 
  -2  13  17       88.48       43.16    197.59 o 
  -1  13  17       99.24      150.75    185.04 o 
   0  13  17       75.01       95.01    167.39 o 
   1  13  17       63.35      100.74    172.52 o 
   2  13  17       83.55      107.01    165.25 o 
   3  13  17     3711.43     3655.11    185.37 o 
   4  13  17      694.28      881.48    224.23 o 
   5  13  17     1697.76     1946.41    224.03 o 
  -4  14  17     1031.19      989.29    235.57 o 
  -3  14  17        7.47      159.17    262.39 o 
  -2  14  17      606.00      555.98    202.64 o 
  -1  14  17     4570.83     4713.57    212.71 o 
   0  14  17     2664.15     2712.79    184.15 o 
   1  14  17     4460.28     4606.40    196.03 o 
   2  14  17      636.81      741.85    168.87 o 
   3  14  17        8.69       78.46    236.00 o 
   4  14  17     1006.86     1145.31    241.72 o 
  -3  15  17     1524.14     1739.01    350.07 o 
  -2  15  17      943.86     1167.37    227.81 o 
  -1  15  17      927.04      911.72    231.32 o 
   0  15  17      207.86      162.66    177.71 o 
   1  15  17     1033.60     1129.64    181.14 o 
   2  15  17      925.56     1165.34    199.79 o 
   3  15  17     1511.21     1961.42    530.40 o 
   0   0  18    53404.00    51504.56    587.28 o 
   1   0  18     3657.63     3663.46    138.38 o 
   2   0  18      689.43      617.45    120.58 o 
   3   0  18      565.59      619.64    124.11 o 
   4   0  18      929.21     1038.69     87.02 o 
   5   0  18      353.67      282.28     92.41 o 
   6   0  18      828.95      728.95     98.13 o 
   7   0  18      416.33      406.28    116.32 o 
   8   0  18      160.24      139.73    169.02 o 
   9   0  18     2369.51     2622.82    219.38 o 
  -9   1  18     1340.86     1348.29    211.71 o 
  -8   1  18     2185.80     2316.54    184.07 o 
  -7   1  18      786.36      620.72    135.85 o 
  -6   1  18     1360.70     1467.16    101.47 o 
  -5   1  18     2584.99     2803.90    101.32 o 
  -4   1  18     4420.25     4393.77    114.17 o 
  -3   1  18     2993.24     2827.14     97.39 o 
  -2   1  18     2361.54     2270.68    145.18 o 
  -1   1  18       54.21      246.63    134.55 o 
   0   1  18     3847.03     4205.90    161.41 o 
   1   1  18       36.47       79.06    136.52 o 
   2   1  18     2297.44     2182.65    129.01 o 
   3   1  18     3025.18     2973.83    101.49 o 
   4   1  18     4949.00     4970.31    156.01 o 
   5   1  18     2966.19     3054.58    112.36 o 
   6   1  18     1250.87     1262.84    110.74 o 
   7   1  18      810.77      718.44    120.24 o 
   8   1  18     2281.47     2437.93    181.83 o 
   9   1  18     1376.97     1653.61    210.04 o 
  -9   2  18      410.95      444.86    249.58 o 
  -8   2  18     1449.89     1256.10    178.68 o 
  -7   2  18     1677.44     1963.18    152.94 o 
  -6   2  18      828.43      891.43    109.73 o 
  -5   2  18     4601.54     4580.24    115.28 o 
  -4   2  18     4219.76     3980.25    109.00 o 
  -3   2  18       50.10       27.85     95.15 o 
  -2   2  18      411.65      480.28    128.51 o 
  -1   2  18    16531.65    16162.33    218.27 o 
   0   2  18     6380.29     6741.06    198.47 o 
   1   2  18    16549.19    16493.05    200.91 o 
   2   2  18      357.58      439.51    128.81 o 
   3   2  18       18.78       97.77     93.45 o 
   4   2  18     4094.30     3897.02    123.13 o 
   5   2  18     4331.00     4158.80    134.99 o 
   6   2  18      838.20      980.88    113.59 o 
   7   2  18     1710.52     1900.25    149.55 o 
   8   2  18     1407.65     1508.70    160.03 o 
   9   2  18      360.06      229.84    388.39 o 
  -9   3  18      685.44      758.71    253.17 o 
  -8   3  18     2295.69     2330.06    167.38 o 
  -7   3  18      393.13      501.68    144.54 o 
  -6   3  18     1876.52     2105.57    125.46 o 
  -5   3  18     2318.68     2427.35    113.78 o 
  -4   3  18     3957.07     3719.24    116.53 o 
  -3   3  18     1922.56     1727.13    111.93 o 
  -2   3  18      566.32      548.01     81.92 o 
  -1   3  18     5639.82     5761.52    168.82 o 
   0   3  18       20.02      127.18    157.26 o 
   1   3  18     6074.30     6039.27    170.46 o 
   2   3  18      502.09      626.00    138.10 o 
   3   3  18     1597.69     1488.23    102.96 o 
   4   3  18     3542.30     3369.67    116.19 o 
   5   3  18     2123.53     2270.22    124.23 o 
   6   3  18     1685.41     1835.85    126.83 o 
   7   3  18      351.67      482.87    162.28 o 
   8   3  18     2316.15     2394.97    165.54 o 
   9   3  18      624.06      736.95    297.19 o 
  -9   4  18     1398.24     1231.91    270.83 o 
  -8   4  18     1969.86     2010.35    169.72 o 
  -7   4  18      456.34      402.03    145.96 o 
  -6   4  18      147.34      157.99    129.80 o 
  -5   4  18     3067.61     2951.05    130.76 o 
  -4   4  18     4381.00     4241.77    133.69 o 
  -3   4  18      385.02      360.75    130.43 o 
  -2   4  18     1177.43     1233.85    134.58 o 
  -1   4  18     3455.04     3420.36    164.63 o 
   0   4  18    11279.51    11532.46    264.44 o 
   1   4  18     3658.25     3707.77    155.08 o 
   2   4  18     1179.98     1237.66    139.41 o 
   3   4  18      312.11      443.82    140.39 o 
   4   4  18     4576.01     4361.97    140.35 o 
   5   4  18     3400.61     3377.38    131.20 o 
   6   4  18      161.15      190.04    121.04 o 
   7   4  18      496.14      611.07    165.45 o 
   8   4  18     1969.69     2030.35    181.42 o 
   9   4  18     1363.52     1480.53    368.36 o 
  -9   5  18     3197.22     3451.70    296.75 o 
  -8   5  18      260.24      285.03    162.65 o 
  -7   5  18     1110.15      957.87    157.98 o 
  -6   5  18     1587.88     1725.16    180.24 o 
  -5   5  18     1112.89     1167.73    148.79 o 
  -4   5  18     2029.53     1800.46    136.95 o 
  -3   5  18     8085.70     7655.41    168.43 o 
  -2   5  18     1104.80     1066.89    129.83 o 
  -1   5  18     2681.43     2932.56    158.98 o 
   0   5  18    11743.90    11516.48    180.48 o 
   1   5  18     2668.37     2895.23    151.11 o 
   2   5  18      935.61     1028.41    138.62 o 
   3   5  18     7926.76     7778.69    159.23 o 
   4   5  18     2293.27     2187.87    141.59 o 
   5   5  18     1262.39     1254.50    134.10 o 
   6   5  18     1656.89     1852.01    193.77 o 
   7   5  18     1131.69     1158.00    191.54 o 
   8   5  18      246.97      298.94    227.63 o 
   9   5  18     3066.93     3361.77    336.67 o 
  -9   6  18     1397.83     1326.74    288.50 o 
  -8   6  18     1354.08     1393.98    227.15 o 
  -7   6  18     2030.22     2248.66    187.93 o 
  -6   6  18     1469.09     1783.96    183.95 o 
  -5   6  18     4462.65     4608.90    167.14 o 
  -4   6  18     2281.94     2213.55    155.82 o 
  -3   6  18      635.53      623.93    135.60 o 
  -2   6  18      348.40      348.97    147.90 o 
  -1   6  18     5774.14     5963.02    166.58 o 
   0   6  18      204.11      152.53    128.64 o 
   1   6  18     5142.56     5208.48    152.42 o 
   2   6  18      324.73      442.57    119.79 o 
   3   6  18      573.18      730.68    122.96 o 
   4   6  18     2222.95     2084.02    116.26 o 
   5   6  18     4200.70     4415.26    142.25 o 
   6   6  18     1300.13     1454.60    192.75 o 
   7   6  18     1953.32     2003.03    202.28 o 
   8   6  18     1255.64     1196.99    226.55 o 
   9   6  18     1292.47     1292.35    332.59 o 
  -8   7  18      672.07      742.80    232.54 o 
  -7   7  18      355.95      573.93    187.74 o 
  -6   7  18      154.00      166.31    169.41 o 
  -5   7  18      701.58      707.49    153.24 o 
  -4   7  18      349.44      399.43    142.51 o 
  -3   7  18     3944.87     4206.04    199.08 o 
  -2   7  18     2718.25     2521.08    155.89 o 
  -1   7  18     5275.85     5069.69    156.92 o 
   0   7  18     5301.52     5386.59    161.43 o 
   1   7  18     5766.34     5499.12    153.63 o 
   2   7  18     2497.35     2523.51    134.57 o 
   3   7  18     3705.40     3785.07    129.63 o 
   4   7  18      239.05      307.36    124.96 o 
   5   7  18      599.65      623.68    137.08 o 
   6   7  18      196.07      241.76    181.91 o 
   7   7  18      375.46      692.69    190.93 o 
   8   7  18      672.73      800.62    229.36 o 
  -8   8  18     1554.53     1792.20    262.00 o 
  -7   8  18      457.73      383.78    196.48 o 
  -6   8  18     1730.29     1830.83    185.59 o 
  -5   8  18     4697.18     4746.47    219.77 o 
  -4   8  18     4529.54     4219.17    177.70 o 
  -3   8  18      118.12      138.78    175.76 o 
  -2   8  18     3101.00     3204.15    186.90 o 
  -1   8  18     1509.34     1590.70    144.27 o 
   0   8  18      967.55      845.86    133.09 o 
   1   8  18     1495.07     1488.66    129.88 o 
   2   8  18     3064.43     2998.97    134.13 o 
   3   8  18      136.51      150.08    140.72 o 
   4   8  18     4804.08     4726.44    150.24 o 
   5   8  18     4929.44     4730.06    219.30 o 
   6   8  18     1924.19     1880.16    195.41 o 
   7   8  18      480.84      628.98    197.79 o 
   8   8  18     1446.68     1677.55    238.10 o 
  -8   9  18     1377.50     1251.88    292.64 o 
  -7   9  18      223.06      291.30    239.49 o 
  -6   9  18      401.41      535.83    179.57 o 
  -5   9  18      149.54      131.94    178.85 o 
  -4   9  18      471.77      441.64    172.29 o 
  -3   9  18     3822.14     4060.40    202.55 o 
  -2   9  18     1020.60     1029.02    186.83 o 
  -1   9  18     1859.42     1823.86    169.98 o 
   0   9  18     3089.56     3208.13    165.52 o 
   1   9  18     1838.85     1831.86    162.96 o 
   2   9  18     1017.25      979.18    149.06 o 
   3   9  18     4128.55     4293.40    161.52 o 
   4   9  18      515.69      467.32    130.38 o 
   5   9  18      143.43      180.62    184.90 o 
   6   9  18      402.40      605.74    196.24 o 
   7   9  18      180.20      309.37    227.80 o 
   8   9  18     1388.09     1337.77    266.91 o 
  -7  10  18     1121.07     1222.07    264.03 o 
  -6  10  18     1912.51     2051.97    213.40 o 
  -5  10  18     1105.99     1396.96    197.10 o 
  -4  10  18     2418.88     2207.98    198.68 o 
  -3  10  18     2106.26     2255.28    196.72 o 
  -2  10  18      428.29      308.00    178.13 o 
  -1  10  18       85.63       68.08    157.49 o 
   0  10  18     2097.92     2257.81    176.45 o 
   1  10  18       72.26       88.38    173.42 o 
   2  10  18      316.11      216.64    142.08 o 
   3  10  18     1906.55     2088.87    154.20 o 
   4  10  18     2220.57     2225.26    171.71 o 
   5  10  18     1081.91     1321.73    193.56 o 
   6  10  18     1812.94     2277.22    210.28 o 
   7  10  18     1098.31     1295.65    244.87 o 
  -6  11  18     2327.17     2469.68    221.13 o 
  -5  11  18      290.21      511.72    207.72 o 
  -4  11  18      409.11      281.00    183.41 o 
  -3  11  18      121.97      235.72    195.63 o 
  -2  11  18     3583.02     3742.81    198.68 o 
  -1  11  18     1688.08     1545.95    179.07 o 
   0  11  18     3277.01     3454.17    185.98 o 
   1  11  18     1788.45     1545.84    173.70 o 
   2  11  18     3569.15     3734.68    168.49 o 
   3  11  18      112.60      266.16    147.85 o 
   4  11  18      393.60      320.04    212.70 o 
   5  11  18      294.77      288.44    212.41 o 
   6  11  18     2242.77     2484.97    222.01 o 
  -6  12  18     1060.74     1803.27    501.71 o 
  -5  12  18      702.84      722.62    206.73 o 
  -4  12  18     2753.46     2965.04    223.23 o 
  -3  12  18      435.35      585.12    204.24 o 
  -2  12  18     3447.54     3326.25    191.61 o 
  -1  12  18      247.07      229.96    180.68 o 
   0  12  18     1632.71     1636.61    184.42 o 
   1  12  18      238.32      122.14    164.57 o 
   2  12  18     3627.34     3657.13    173.32 o 
   3  12  18      466.09      585.19    173.53 o 
   4  12  18     2933.02     3245.63    241.14 o 
   5  12  18      695.57      714.45    209.69 o 
   6  12  18     1152.58     1349.70    287.69 o 
  -5  13  18     1204.52     1046.47    315.31 o 
  -4  13  18     1604.54     1812.70    210.09 o 
  -3  13  18      510.67      628.87    207.49 o 
  -2  13  18     1044.91     1089.65    185.56 o 
  -1  13  18      916.28      987.07    187.50 o 
   0  13  18      525.87      767.70    179.97 o 
   1  13  18      862.34      914.10    169.06 o 
   2  13  18     1054.60     1102.18    163.98 o 
   3  13  18      375.96      499.70    185.52 o 
   4  13  18     1609.33     1958.89    237.20 o 
   5  13  18     1190.38     1470.22    260.21 o 
  -4  14  18      531.87      778.71    439.08 o 
  -3  14  18     2274.51     2726.29    233.14 o 
  -2  14  18      725.33      704.69    198.43 o 
  -1  14  18     1700.84     1738.77    203.67 o 
   0  14  18     1168.09     1190.36    195.04 o 
   1  14  18     1692.17     1656.44    179.99 o 
   2  14  18      644.91      807.45    171.90 o 
   3  14  18     2186.64     2593.21    272.59 o 
   4  14  18      497.82      631.31    355.19 o 
  -2  15  18     1375.12     1747.12    255.17 o 
  -1  15  18       24.95      210.89    215.18 o 
   0  15  18     1026.08     1115.15    189.59 o 
   1  15  18       44.76      125.31    201.30 o 
   2  15  18     1348.81     1277.78    263.08 o 
   1   0  19      519.94      470.01    123.63 o 
   2   0  19      124.76      208.68    134.84 o 
   3   0  19     2695.66     2951.54    140.82 o 
   4   0  19     2180.37     2163.48    129.15 o 
   5   0  19     5535.33     5409.79    148.18 o 
   6   0  19      194.38      216.97    125.46 o 
   7   0  19      265.62      164.06    130.78 o 
   8   0  19     4575.06     4633.64    235.23 o 
   9   0  19     1810.58     1692.02    217.31 o 
  -9   1  19      931.62      986.16    218.61 o 
  -8   1  19      159.10      234.32    197.49 o 
  -7   1  19     2306.00     2288.96    168.95 o 
  -6   1  19     2061.66     2050.60    135.50 o 
  -5   1  19     1517.23     1461.59    123.32 o 
  -4   1  19       84.82      150.49    114.82 o 
  -3   1  19     1415.95     1355.44    127.55 o 
  -2   1  19     1174.01     1101.65    150.38 o 
  -1   1  19    10987.15    10605.74    176.27 o 
   0   1  19     9496.07     9038.67    197.39 o 
   1   1  19    10377.47    10220.37    193.32 o 
   2   1  19     1006.76     1065.31    127.96 o 
   3   1  19     1488.65     1412.21    137.05 o 
   4   1  19       72.93      114.06    118.80 o 
   5   1  19     1540.18     1438.05    142.91 o 
   6   1  19     1834.93     1886.22    146.68 o 
   7   1  19     2300.00     2380.79    172.34 o 
   8   1  19      173.01      166.21    200.67 o 
   9   1  19      779.16      737.26    247.10 o 
  -9   2  19      793.22      934.73    257.71 o 
  -8   2  19       27.31      290.85    278.96 o 
  -7   2  19      205.67      212.08    170.05 o 
  -6   2  19     2591.35     2860.42    151.72 o 
  -5   2  19     1113.77     1219.95    124.53 o 
  -4   2  19     1344.95     1200.29    114.26 o 
  -3   2  19     5095.54     5163.08    167.33 o 
  -2   2  19     8157.97     8119.97    184.10 o 
  -1   2  19     1843.06     1778.46    142.16 o 
   0   2  19     1461.77     1398.35    137.10 o 
   1   2  19     1601.96     1574.81    136.46 o 
   2   2  19     8078.28     7847.64    166.42 o 
   3   2  19     5341.67     5407.56    153.53 o 
   4   2  19     1203.75     1191.87    136.85 o 
   5   2  19     1106.22     1084.87    138.32 o 
   6   2  19     2620.39     2803.68    156.27 o 
   7   2  19      260.48      318.83    161.54 o 
   8   2  19       38.90      116.18    197.83 o 
   9   2  19      811.97      977.74    408.61 o 
  -9   3  19      747.16      815.79    267.65 o 
  -8   3  19      563.63      684.84    207.73 o 
  -7   3  19     5096.77     5182.30    206.96 o 
  -6   3  19      798.04      832.50    143.66 o 
  -5   3  19     2516.80     2648.33    147.47 o 
  -4   3  19     4503.12     4581.96    144.15 o 
  -3   3  19        6.14       42.99    156.70 o 
  -2   3  19      331.09      316.65    132.76 o 
  -1   3  19     5071.23     5074.77    170.36 o 
   0   3  19     6853.70     7068.88    182.48 o 
   1   3  19     5442.69     5411.38    167.64 o 
   2   3  19      399.30      406.25    142.48 o 
   3   3  19       50.22      100.87    130.49 o 
   4   3  19     4436.14     4388.76    142.10 o 
   5   3  19     2511.80     2631.53    149.51 o 
   6   3  19      823.02      779.10    143.05 o 
   7   3  19     5232.00     5115.68    194.93 o 
   8   3  19      604.27      715.26    177.66 o 
   9   3  19      711.92      800.41    401.57 o 
  -9   4  19     1732.44     1867.31    277.29 o 
  -8   4  19     2556.85     2707.84    201.35 o 
  -7   4  19      626.98      683.18    177.61 o 
  -6   4  19      368.50      213.07    172.96 o 
  -5   4  19     4544.81     4433.48    164.51 o 
  -4   4  19     1104.28     1068.73    132.74 o 
  -3   4  19     6092.51     5620.42    158.44 o 
  -2   4  19     1499.98     1595.78    140.44 o 
  -1   4  19     2279.22     2183.49    144.48 o 
   0   4  19     8869.72     8704.04    190.20 o 
   1   4  19     2362.17     2225.25    149.35 o 
   2   4  19     1330.72     1349.07    144.51 o 
   3   4  19     5801.23     5842.37    172.75 o 
   4   4  19     1337.73     1283.63    132.55 o 
   5   4  19     4214.03     4305.88    164.88 o 
   6   4  19      287.52      274.90    144.28 o 
   7   4  19      603.84      633.50    174.62 o 
   8   4  19     2648.88     2924.01    217.52 o 
   9   4  19     1756.75     1943.15    508.06 o 
  -8   5  19      405.64      344.80    187.25 o 
  -7   5  19     1404.52     1702.40    189.17 o 
  -6   5  19      421.96      467.43    172.34 o 
  -5   5  19     4782.65     4587.74    175.12 o 
  -4   5  19     1507.13     1512.82    139.01 o 
  -3   5  19     1528.18     1487.66    137.66 o 
  -2   5  19     1141.15     1164.80    141.01 o 
  -1   5  19     7739.10     7762.95    186.32 o 
   0   5  19        6.31      127.19    139.20 o 
   1   5  19     6811.79     6644.52    173.84 o 
   2   5  19     1105.09     1091.89    141.11 o 
   3   5  19     1735.78     1997.43    138.01 o 
   4   5  19     1602.65     1698.38    144.73 o 
   5   5  19     4705.33     4785.93    163.04 o 
   6   5  19      445.29      464.82    182.02 o 
   7   5  19     1264.68     1190.18    197.59 o 
   8   5  19      476.08      627.82    239.89 o 
  -8   6  19      860.31      765.34    238.82 o 
  -7   6  19      442.66      380.42    181.42 o 
  -6   6  19      696.56      820.69    178.55 o 
  -5   6  19      325.10      452.54    145.63 o 
  -4   6  19     1207.71     1156.94    160.09 o 
  -3   6  19     6152.96     5977.36    169.65 o 
  -2   6  19     1341.80     1316.56    156.05 o 
  -1   6  19     4347.66     4353.54    165.03 o 
   0   6  19     3595.24     3793.70    151.09 o 
   1   6  19     4945.88     4851.31    152.13 o 
   2   6  19     1561.19     1586.89    129.97 o 
   3   6  19     6327.57     6018.63    152.40 o 
   4   6  19     1043.94     1172.81    132.10 o 
   5   6  19      379.37      390.01    125.08 o 
   6   6  19      805.66      937.53    195.54 o 
   7   6  19      427.44      468.93    203.25 o 
   8   6  19      905.04      797.05    246.44 o 
  -8   7  19      627.00      736.46    243.58 o 
  -7   7  19     2338.33     2442.96    208.02 o 
  -6   7  19      985.93     1053.11    185.62 o 
  -5   7  19     4058.36     4167.25    181.21 o 
  -4   7  19     4080.39     4072.51    172.81 o 
  -3   7  19      873.38      906.05    150.73 o 
  -2   7  19     2891.05     2810.22    161.50 o 
  -1   7  19     3339.61     3511.42    154.67 o 
   0   7  19      223.25      173.99    131.03 o 
   1   7  19     3584.26     3851.02    149.53 o 
   2   7  19     2935.54     2770.07    140.56 o 
   3   7  19      903.31      917.22    120.22 o 
   4   7  19     3946.13     4151.66    148.99 o 
   5   7  19     3973.30     3994.70    164.97 o 
   6   7  19      831.44      837.66    204.05 o 
   7   7  19     2373.49     2459.96    224.52 o 
   8   7  19      559.36      572.52    250.19 o 
  -8   8  19      484.23      655.19    300.76 o 
  -7   8  19     1228.79     1368.60    209.19 o 
  -6   8  19      653.71      634.93    183.64 o 
  -5   8  19      995.72      995.20    192.66 o 
  -4   8  19      311.94      333.46    153.65 o 
  -3   8  19     2964.79     3101.08    202.66 o 
  -2   8  19     2649.17     2607.34    179.11 o 
  -1   8  19     1255.55     1201.95    150.86 o 
   0   8  19     2047.47     2108.83    146.72 o 
   1   8  19     1395.60     1451.80    137.03 o 
   2   8  19     2455.89     2491.77    141.05 o 
   3   8  19     2922.75     2988.96    150.92 o 
   4   8  19      321.22      362.19    133.59 o 
   5   8  19      889.72      923.95    204.98 o 
   6   8  19      568.47      492.22    201.93 o 
   7   8  19     1187.96     1230.14    207.57 o 
   8   8  19      511.07      551.65    263.18 o 
  -7   9  19      590.85      695.88    248.08 o 
  -6   9  19      473.68      385.51    195.17 o 
  -5   9  19     1958.81     2018.93    190.67 o 
  -4   9  19     5872.13     5963.72    195.29 o 
  -3   9  19      701.03      498.04    180.14 o 
  -2   9  19      857.16      816.54    171.82 o 
  -1   9  19     1866.18     2026.60    175.70 o 
   0   9  19     2022.28     2436.85    171.98 o 
   1   9  19     1814.34     1899.96    145.27 o 
   2   9  19      932.75     1029.04    159.66 o 
   3   9  19      631.66      667.92    144.18 o 
   4   9  19     5969.19     6286.12    184.79 o 
   5   9  19     1877.35     2097.53    220.95 o 
   6   9  19      611.31      730.01    197.47 o 
   7   9  19      608.93      581.57    234.82 o 
  -7  10  19      216.81       51.60    504.46 o 
  -6  10  19     1438.82     1637.62    217.51 o 
  -5  10  19      155.16      151.14    199.91 o 
  -4  10  19     2054.93     2032.98    211.09 o 
  -3  10  19      587.61      680.12    180.12 o 
  -2  10  19     2718.35     2695.07    195.00 o 
  -1  10  19     1903.63     1912.08    176.30 o 
   0  10  19     6998.49     6649.38    197.80 o 
   1  10  19     1820.04     1816.26    167.12 o 
   2  10  19     2812.00     2889.39    175.29 o 
   3  10  19      568.02      700.77    144.99 o 
   4  10  19     1972.71     2082.73    168.97 o 
   5  10  19      135.67      314.11    229.38 o 
   6  10  19     1451.88     1496.90    209.06 o 
   7  10  19      216.33      279.10    270.34 o 
  -6  11  19     2528.12     2822.84    259.08 o 
  -5  11  19      691.21      763.47    201.87 o 
  -4  11  19     2781.17     3255.75    218.18 o 
  -3  11  19       51.34      145.61    196.69 o 
  -2  11  19     2525.84     2559.29    207.91 o 
  -1  11  19       82.08       56.29    171.28 o 
   0  11  19      372.15      257.33    174.50 o 
   1  11  19       61.74       60.18    162.81 o 
   2  11  19     2537.56     2618.65    167.24 o 
   3  11  19       57.65      101.14    148.33 o 
   4  11  19     2531.64     3152.07    276.34 o 
   5  11  19      724.16      564.36    228.19 o 
   6  11  19     2325.46     2584.05    234.05 o 
  -5  12  19      402.88      445.93    205.80 o 
  -4  12  19      794.67      792.79    202.70 o 
  -3  12  19      149.04      175.09    245.00 o 
  -2  12  19     2498.90     2583.46    212.27 o 
  -1  12  19      293.28      391.78    182.05 o 
   0  12  19     1464.26     1747.93    186.70 o 
   1  12  19      253.39      263.31    166.84 o 
   2  12  19     2570.22     2693.53    174.86 o 
   3  12  19      151.21      166.53    176.55 o 
   4  12  19      814.18      837.26    260.31 o 
   5  12  19      448.78      612.97    229.82 o 
  -4  13  19     3299.52     3782.43    230.29 o 
  -3  13  19      309.78      396.21    214.56 o 
  -2  13  19     2066.05     2255.87    219.82 o 
  -1  13  19      640.95      644.86    186.71 o 
   0  13  19     2890.04     3235.81    206.07 o 
   1  13  19      633.10      589.14    172.43 o 
   2  13  19     2056.15     2206.08    177.88 o 
   3  13  19      369.32      476.62    188.43 o 
   4  13  19     3393.94     3676.89    319.57 o 
  -3  14  19      119.12      212.71    334.35 o 
  -2  14  19     2313.17     2852.98    237.48 o 
  -1  14  19       29.81      161.56    210.96 o 
   0  14  19     1760.34     2080.16    208.23 o 
   1  14  19       38.13      160.07    188.92 o 
   2  14  19     2247.52     2738.37    212.73 o 
   3  14  19      113.43      194.76    471.69 o 
   0   0  20      876.28     1078.90    192.31 o 
   1   0  20      747.47      817.24    135.94 o 
   2   0  20     2092.82     2042.23    145.69 o 
   3   0  20     2368.04     2116.43    137.94 o 
   4   0  20     1996.56     2035.94    132.46 o 
   5   0  20      483.16      477.11    125.31 o 
   6   0  20      850.40      762.27    145.88 o 
   7   0  20     3912.90     3821.33    187.21 o 
   8   0  20     1227.99     1506.50    219.78 o 
   9   0  20      406.13      503.90    220.23 o 
  -9   1  20      690.92      601.31    217.86 o 
  -8   1  20      223.71      259.00    207.08 o 
  -7   1  20      683.19      754.79    165.04 o 
  -6   1  20      277.80      210.24    136.93 o 
  -5   1  20     3458.17     3451.72    150.79 o 
  -4   1  20      184.24      214.44    117.27 o 
  -3   1  20     3051.90     2988.64    136.41 o 
  -2   1  20     6678.28     6567.68    182.33 o 
  -1   1  20     6569.53     6711.02    170.67 o 
   0   1  20      279.99      456.59    129.13 o 
   1   1  20     5945.89     5938.48    171.19 o 
   2   1  20     6418.06     6181.50    150.72 o 
   3   1  20     3104.28     3182.75    149.42 o 
   4   1  20      276.14      373.22    124.40 o 
   5   1  20     3238.74     3348.58    143.70 o 
   6   1  20      280.35      211.86    133.53 o 
   7   1  20      683.41      726.73    156.97 o 
   8   1  20      214.16      347.07    217.55 o 
   9   1  20      686.78      607.55    249.76 o 
  -9   2  20       12.91       22.53    265.62 o 
  -8   2  20      220.01      222.66    208.92 o 
  -7   2  20     4347.67     4158.08    203.46 o 
  -6   2  20     7317.16     7684.01    186.20 o 
  -5   2  20      958.85      902.82    131.43 o 
  -4   2  20      212.96      186.90    129.87 o 
  -3   2  20     2174.26     2050.02    158.55 o 
  -2   2  20     1966.41     2145.19    157.49 o 
  -1   2  20      432.42      445.22    151.56 o 
   0   2  20     5043.65     5474.55    176.70 o 
   1   2  20      470.44      354.80    124.56 o 
   2   2  20     2242.65     2319.35    137.10 o 
   3   2  20     2069.40     1994.51    140.82 o 
   4   2  20      251.18      270.20    136.53 o 
   5   2  20      959.86      835.06    142.08 o 
   6   2  20     7224.16     7601.98    185.82 o 
   7   2  20     4209.17     4663.78    197.97 o 
   8   2  20      236.80      213.00    219.40 o 
  -8   3  20      145.39      237.50    240.65 o 
  -7   3  20      654.64      671.18    178.88 o 
  -6   3  20      920.68      955.78    150.04 o 
  -5   3  20      972.18      944.73    148.53 o 
  -4   3  20       34.10       39.24    116.14 o 
  -3   3  20     2266.29     2274.21    157.32 o 
  -2   3  20     4888.18     4610.98    168.49 o 
  -1   3  20     3995.72     3879.38    157.51 o 
   0   3  20        4.10       90.40    137.61 o 
   1   3  20     4052.28     3997.79    164.38 o 
   2   3  20     4855.72     5015.43    161.99 o 
   3   3  20     2574.16     2638.85    142.84 o 
   4   3  20       24.32      122.57    136.03 o 
   5   3  20      907.17      954.33    143.90 o 
   6   3  20      915.63      923.76    152.44 o 
   7   3  20      653.39      625.68    176.04 o 
   8   3  20      139.25      104.33    190.13 o 
  -8   4  20     1274.77     1518.88    231.53 o 
  -7   4  20     1158.21     1339.20    190.14 o 
  -6   4  20      236.52      285.79    178.54 o 
  -5   4  20      656.72      651.64    145.15 o 
  -4   4  20      762.98      817.69    134.92 o 
  -3   4  20     2187.44     2041.42    137.36 o 
  -2   4  20     7726.52     7924.93    180.28 o 
  -1   4  20     5144.19     5001.52    172.77 o 
   0   4  20     1091.36     1042.44    165.56 o 
   1   4  20     5423.32     4930.62    166.39 o 
   2   4  20     7542.46     7347.79    180.68 o 
   3   4  20     2285.55     2281.76    159.63 o 
   4   4  20      782.08      991.09    130.49 o 
   5   4  20      717.38      692.15    144.07 o 
   6   4  20      215.57      279.98    168.84 o 
   7   4  20     1141.04     1304.38    180.59 o 
   8   4  20     1312.20     1473.31    217.31 o 
  -8   5  20      680.77      695.77    198.05 o 
  -7   5  20     2458.26     2682.25    204.93 o 
  -6   5  20     4223.19     4041.55    214.77 o 
  -5   5  20     2448.11     2516.39    171.62 o 
  -4   5  20     5411.55     5618.04    174.13 o 
  -3   5  20     2056.02     1759.07    143.40 o 
  -2   5  20     3945.10     3983.80    164.66 o 
  -1   5  20     1937.51     2005.95    157.88 o 
   0   5  20      376.88      526.87    134.91 o 
   1   5  20     1698.09     1835.68    154.17 o 
   2   5  20     4116.16     4128.70    163.30 o 
   3   5  20     1949.27     2018.13    144.60 o 
   4   5  20     5207.50     5173.68    168.18 o 
   5   5  20     2552.22     2520.69    158.79 o 
   6   5  20     4146.71     3846.74    216.61 o 
   7   5  20     2441.93     2790.75    225.24 o 
   8   5  20      646.85      836.45    246.12 o 
  -8   6  20      233.78      146.13    240.90 o 
  -7   6  20     1302.35     1448.92    205.10 o 
  -6   6  20     2401.87     2634.26    203.79 o 
  -5   6  20      765.67      704.98    157.66 o 
  -4   6  20      792.59      689.50    145.24 o 
  -3   6  20      684.20      704.94    146.06 o 
  -2   6  20     5488.37     5445.90    167.12 o 
  -1   6  20     1020.44     1008.47    155.46 o 
   0   6  20     6072.39     6457.98    169.50 o 
   1   6  20      911.58      980.86    136.75 o 
   2   6  20     5813.05     5938.52    160.98 o 
   3   6  20      635.31      824.59    128.39 o 
   4   6  20      860.28      883.02    131.54 o 
   5   6  20      766.59      525.29    149.08 o 
   6   6  20     2500.90     2622.59    219.91 o 
   7   6  20     1171.33     1160.74    215.81 o 
   8   6  20      248.40      257.07    254.01 o 
  -8   7  20      131.30      131.96    293.58 o 
  -7   7  20     1289.68     1447.34    215.17 o 
  -6   7  20     2453.24     2792.18    209.15 o 
  -5   7  20      702.36      563.93    175.66 o 
  -4   7  20      121.20      140.90    155.55 o 
  -3   7  20     3656.86     3708.39    158.61 o 
  -2   7  20     2741.96     2929.30    179.68 o 
  -1   7  20      238.50      321.99    150.09 o 
   0   7  20      159.18      161.45    140.01 o 
   1   7  20      299.15      305.68    132.53 o 
   2   7  20     2875.76     2922.19    147.87 o 
   3   7  20     3879.14     3844.20    161.07 o 
   4   7  20      143.71      261.06    132.31 o 
   5   7  20      606.50      403.61    150.23 o 
   6   7  20     2698.75     2831.84    220.66 o 
   7   7  20     1270.63     1298.61    220.65 o 
   8   7  20      172.67      231.52    258.80 o 
  -7   8  20       28.14       82.35    205.77 o 
  -6   8  20       28.83      127.12    188.07 o 
  -5   8  20      177.84      267.64    182.83 o 
  -4   8  20      186.45      193.37    156.64 o 
  -3   8  20     6458.21     6664.50    222.97 o 
  -2   8  20     2862.53     2976.61    194.52 o 
  -1   8  20     5233.95     5404.03    170.40 o 
   0   8  20      200.23      199.15    141.03 o 
   1   8  20     5693.90     6012.26    169.65 o 
   2   8  20     2670.48     2946.37    169.77 o 
   3   8  20     6155.78     6492.55    179.82 o 
   4   8  20      192.98      306.33    134.87 o 
   5   8  20      206.53      345.31    204.84 o 
   6   8  20       28.71       85.98    227.60 o 
   7   8  20       35.53       93.06    215.48 o 
  -7   9  20      833.79     1075.14    351.68 o 
  -6   9  20     2079.07     2214.49    221.45 o 
  -5   9  20     1976.40     2298.16    205.98 o 
  -4   9  20     2400.23     2517.87    188.01 o 
  -3   9  20      772.67      725.69    181.26 o 
  -2   9  20     1410.90     1493.73    184.78 o 
  -1   9  20     1758.95     1742.71    170.08 o 
   0   9  20      339.40      307.39    157.03 o 
   1   9  20     1925.38     1996.80    167.38 o 
   2   9  20     1325.55     1440.56    161.50 o 
   3   9  20      696.09      740.68    145.82 o 
   4   9  20     2482.52     2744.31    216.80 o 
   5   9  20     2124.42     2208.71    224.48 o 
   6   9  20     1873.00     1953.88    236.03 o 
   7   9  20      883.48     1112.70    274.54 o 
  -6  10  20      161.57       94.91    214.21 o 
  -5  10  20      268.77      432.06    209.25 o 
  -4  10  20      648.69      517.90    209.30 o 
  -3  10  20     1534.55     1485.22    200.23 o 
  -2  10  20     3806.34     3914.84    216.79 o 
  -1  10  20      530.11      552.65    167.82 o 
   0  10  20     2078.66     2261.13    184.92 o 
   1  10  20      440.69      571.99    168.74 o 
   2  10  20     3873.42     3895.96    183.09 o 
   3  10  20     1639.45     1855.71    158.02 o 
   4  10  20      676.87      711.61    163.29 o 
   5  10  20      264.56      263.55    221.98 o 
   6  10  20      145.59      141.70    236.34 o 
  -5  11  20      883.79      837.07    220.65 o 
  -4  11  20       76.81       24.91    304.91 o 
  -3  11  20      382.92      200.03    190.78 o 
  -2  11  20     2378.50     2636.96    209.33 o 
  -1  11  20     1282.14     1408.54    184.48 o 
   0  11  20     1358.60     1587.45    183.40 o 
   1  11  20     1199.12     1223.16    172.06 o 
   2  11  20     2462.48     2539.49    176.12 o 
   3  11  20      430.43      524.93    177.24 o 
   4  11  20       77.54      399.51    218.54 o 
   5  11  20      858.78     1005.13    234.21 o 
  -5  12  20      731.83      878.49    435.37 o 
  -4  12  20      980.45      998.01    213.58 o 
  -3  12  20     3500.43     4000.05    232.20 o 
  -2  12  20      294.55      493.63    208.10 o 
  -1  12  20     1467.27     1548.30    189.18 o 
   0  12  20     2385.41     2482.51    193.58 o 
   1  12  20     1536.24     1780.05    190.49 o 
   2  12  20      252.96      330.24    166.33 o 
   3  12  20     3467.65     3642.64    207.22 o 
   4  12  20      981.79     1082.04    265.65 o 
   5  12  20      739.76      888.63    363.71 o 
  -3  13  20      448.86      644.56    228.43 o 
  -2  13  20      272.75      285.47    221.06 o 
  -1  13  20     1954.06     2146.48    203.46 o 
   0  13  20     1673.25     1662.46    201.57 o 
   1  13  20     1997.11     2235.08    187.79 o 
   2  13  20      187.56      298.49    176.80 o 
   3  13  20      489.62      537.63    288.99 o 
  -2  14  20      239.71      314.78    273.99 o 
  -1  14  20      261.96      386.68    232.98 o 
   0  14  20        0.13      210.60    288.83 o 
   1  14  20      193.76      270.48    223.74 o 
   2  14  20      252.13      166.45    255.97 o 
   1   0  21     5631.58     5387.82    165.60 o 
   2   0  21     5157.35     5641.89    182.24 o 
   3   0  21     4356.92     4395.90    152.50 o 
   4   0  21     3647.13     3372.00    140.22 o 
   5   0  21     2600.22     2584.98    155.33 o 
   6   0  21      193.09      202.77    144.68 o 
   7   0  21        3.01      123.18    204.63 o 
   8   0  21      905.00      823.55    224.89 o 
  -8   1  21     2415.27     2506.94    233.18 o 
  -7   1  21     1629.15     1951.19    179.22 o 
  -6   1  21     1931.48     2177.99    160.11 o 
  -5   1  21       52.26       41.89    146.51 o 
  -4   1  21     1661.38     1671.79    131.42 o 
  -3   1  21     4048.40     4229.65    178.44 o 
  -2   1  21     2125.77     2006.30    161.16 o 
  -1   1  21     2012.49     2016.31    162.54 o 
   0   1  21     4291.62     4226.82    164.21 o 
   1   1  21     1921.79     2252.33    148.83 o 
   2   1  21     2002.89     2119.41    137.59 o 
   3   1  21     4164.02     4113.01    156.05 o 
   4   1  21     1684.27     1784.20    139.54 o 
   5   1  21       46.05       40.97    138.76 o 
   6   1  21     1926.99     2044.37    159.83 o 
   7   1  21     1832.99     2036.41    180.96 o 
   8   1  21     2201.98     2317.76    215.87 o 
  -8   2  21      146.80      110.53    214.97 o 
  -7   2  21     1945.29     2210.41    199.46 o 
  -6   2  21     1816.89     1688.96    152.70 o 
  -5   2  21     1339.73     1341.76    152.02 o 
  -4   2  21      478.43      391.73    136.19 o 
  -3   2  21      620.74      426.13    143.50 o 
  -2   2  21      397.27      260.17    154.19 o 
  -1   2  21     1503.86     1510.14    151.47 o 
   0   2  21     1945.54     2054.35    162.97 o 
   1   2  21     1668.41     1594.24    145.07 o 
   2   2  21      327.99      312.41    131.54 o 
   3   2  21      673.68      456.58    128.26 o 
   4   2  21      535.29      631.72    144.61 o 
   5   2  21     1373.00     1519.29    150.95 o 
   6   2  21     1708.88     1899.67    157.86 o 
   7   2  21     2093.96     2480.70    208.45 o 
   8   2  21      174.68      122.36    197.26 o 
  -8   3  21     1258.64     1120.27    227.38 o 
  -7   3  21      606.91      735.78    192.43 o 
  -6   3  21     3440.40     3544.45    166.95 o 
  -5   3  21     1414.22     1305.20    148.14 o 
  -4   3  21       83.59      129.00    142.02 o 
  -3   3  21     2470.22     2419.42    166.74 o 
  -2   3  21     4278.53     4243.66    178.20 o 
  -1   3  21     1235.67     1362.47    165.02 o 
   0   3  21     6557.40     6207.48    188.01 o 
   1   3  21     1241.49     1349.03    144.22 o 
   2   3  21     4256.85     4115.22    160.73 o 
   3   3  21     2395.96     2600.57    155.47 o 
   4   3  21       72.02      109.66    143.98 o 
   5   3  21     1357.71     1368.55    151.02 o 
   6   3  21     3644.45     3965.72    176.13 o 
   7   3  21      596.76      624.90    183.65 o 
   8   3  21     1392.17     1315.33    209.43 o 
  -8   4  21      567.04      627.05    224.68 o 
  -7   4  21      601.92      584.19    196.35 o 
  -6   4  21      377.05      524.28    176.21 o 
  -5   4  21      749.71      752.60    147.90 o 
  -4   4  21     4882.63     5026.67    173.92 o 
  -3   4  21     1537.15     1604.17    145.85 o 
  -2   4  21     4646.60     4785.15    170.14 o 
  -1   4  21     2243.00     2238.20    165.17 o 
   0   4  21     8853.60     8486.51    192.62 o 
   1   4  21     2114.36     2180.70    162.83 o 
   2   4  21     4931.67     4951.43    180.06 o 
   3   4  21     1662.63     1928.91    162.94 o 
   4   4  21     4578.43     4725.18    170.24 o 
   5   4  21      706.22      812.78    154.45 o 
   6   4  21      422.03      570.43    181.28 o 
   7   4  21      504.13      622.91    184.70 o 
   8   4  21      671.80      772.05    282.96 o 
  -8   5  21     1953.69     2226.61    258.83 o 
  -7   5  21      177.40      235.36    190.46 o 
  -6   5  21      782.97      707.29    190.54 o 
  -5   5  21      785.33      767.39    152.82 o 
  -4   5  21     2397.90     2330.82    153.30 o 
  -3   5  21      975.52      881.52    137.77 o 
  -2   5  21     1067.83     1062.05    148.43 o 
  -1   5  21      755.37      681.33    141.96 o 
   0   5  21      591.57      451.63    134.10 o 
   1   5  21      884.23      782.06    155.17 o 
   2   5  21     1033.24     1009.30    152.07 o 
   3   5  21     1068.99     1252.08    145.58 o 
   4   5  21     2430.14     2548.78    146.01 o 
   5   5  21      711.78      684.33    167.55 o 
   6   5  21      718.34      707.54    202.43 o 
   7   5  21      209.48      210.41    206.83 o 
   8   5  21     1975.73     1964.80    319.48 o 
  -7   6  21      908.35      940.36    205.29 o 
  -6   6  21     3936.04     4159.42    214.82 o 
  -5   6  21     1515.55     1613.47    169.36 o 
  -4   6  21     1263.82     1056.59    158.30 o 
  -3   6  21     1854.57     1620.15    158.00 o 
  -2   6  21      397.89      466.77    144.51 o 
  -1   6  21      834.03      962.37    162.50 o 
   0   6  21      942.71     1087.49    144.95 o 
   1   6  21     1024.22     1081.18    144.30 o 
   2   6  21      351.04      500.95    138.37 o 
   3   6  21     1945.59     1780.57    134.04 o 
   4   6  21     1401.05     1446.45    141.68 o 
   5   6  21     1538.79     1462.04    155.54 o 
   6   6  21     3945.36     4322.00    235.41 o 
   7   6  21     1073.25     1128.28    217.59 o 
  -7   7  21      118.91      210.81    226.06 o 
  -6   7  21     1534.77     1556.14    197.47 o 
  -5   7  21     1698.21     1494.90    201.23 o 
  -4   7  21     1268.72     1243.50    167.41 o 
  -3   7  21     2680.04     2743.76    157.94 o 
  -2   7  21     5155.32     5206.92    190.81 o 
  -1   7  21     2123.25     2234.18    166.16 o 
   0   7  21     2381.91     2222.00    157.43 o 
   1   7  21     2286.84     2220.36    147.88 o 
   2   7  21     5146.00     5203.83    164.33 o 
   3   7  21     2788.48     2864.90    168.58 o 
   4   7  21     1222.33     1426.03    144.12 o 
   5   7  21     1452.42     1380.06    210.39 o 
   6   7  21     1554.48     1599.53    225.70 o 
   7   7  21      107.44      147.36    235.32 o 
  -7   8  21     1102.75     1224.84    250.15 o 
  -6   8  21       82.17      207.86    210.70 o 
  -5   8  21      383.92      361.24    189.95 o 
  -4   8  21     5719.72     5889.03    204.17 o 
  -3   8  21      175.18       93.89    159.67 o 
  -2   8  21     1216.59     1216.87    189.35 o 
  -1   8  21      653.81      619.97    156.56 o 
   0   8  21     5057.64     5221.44    174.56 o 
   1   8  21      661.74      712.24    145.04 o 
   2   8  21     1281.66     1274.22    161.60 o 
   3   8  21      153.93      306.45    164.93 o 
   4   8  21     5635.71     5904.68    188.87 o 
   5   8  21      402.55      440.18    217.77 o 
   6   8  21       82.64      159.47    263.04 o 
   7   8  21     1026.11      967.24    233.59 o 
  -6   9  21       83.63      148.49    206.46 o 
  -5   9  21     1289.53     1336.23    207.13 o 
  -4   9  21      522.64      468.80    175.03 o 
  -3   9  21     1241.78     1326.77    190.42 o 
  -2   9  21      858.26      697.11    194.56 o 
  -1   9  21      113.16      182.19    178.23 o 
   0   9  21       29.54      126.44    174.29 o 
   1   9  21       80.40      224.79    180.95 o 
   2   9  21      912.73      935.79    166.19 o 
   3   9  21     1241.30     1349.75    159.23 o 
   4   9  21      579.17      589.88    163.11 o 
   5   9  21     1355.04     1292.74    226.70 o 
   6   9  21       82.50      406.11    298.58 o 
  -6  10  21      889.54     1106.05    316.46 o 
  -5  10  21     2852.94     3151.01    237.16 o 
  -4  10  21        1.62      140.92    258.42 o 
  -3  10  21       91.10      243.21    207.90 o 
  -2  10  21       72.86      157.90    199.64 o 
  -1  10  21     4773.27     5175.16    209.90 o 
   0  10  21       96.35       98.28    184.67 o 
   1  10  21     4552.47     4819.34    197.60 o 
   2  10  21       83.15      236.87    186.99 o 
   3  10  21      119.41      180.19    155.45 o 
   4  10  21       15.14      382.37    225.94 o 
   5  10  21     2818.05     3317.60    252.32 o 
   6  10  21      856.05     1017.98    262.94 o 
  -5  11  21      822.61      970.81    341.87 o 
  -4  11  21      486.75      465.19    224.96 o 
  -3  11  21     4724.05     5030.02    235.41 o 
  -2  11  21      342.43      465.78    193.50 o 
  -1  11  21     1905.86     2256.21    200.08 o 
   0  11  21     1247.82     1445.33    190.72 o 
   1  11  21     1978.45     2400.93    193.87 o 
   2  11  21      353.91      552.40    165.24 o 
   3  11  21     4629.48     4613.41    207.19 o 
   4  11  21      511.07      781.59    251.34 o 
   5  11  21      684.32      617.73    268.57 o 
  -4  12  21      230.69      142.90    437.87 o 
  -3  12  21      225.40      237.39    214.56 o 
  -2  12  21      116.47      350.67    231.73 o 
  -1  12  21     1930.30     2039.56    206.43 o 
   0  12  21     1113.08     1093.65    197.35 o 
   1  12  21     2034.52     2266.39    196.06 o 
   2  12  21      100.61      203.30    170.78 o 
   3  12  21      237.18      291.97    191.04 o 
   4  12  21      193.34      414.71    359.85 o 
  -2  13  21       47.83       19.44    286.81 o 
  -1  13  21      406.01      533.41    205.33 o 
   0  13  21      163.45      314.99    215.16 o 
   1  13  21      321.61      356.78    180.05 o 
   2  13  21       43.81      181.03    255.54 o 
   0   0  22     3313.17     3037.74    229.73 o 
   1   0  22     1836.13     1761.53    146.64 o 
   2   0  22       99.28      200.28    140.79 o 
   3   0  22      115.92      113.11    139.08 o 
   4   0  22      344.03      505.27    129.21 o 
   5   0  22      524.82      481.64    153.16 o 
   6   0  22       53.57       50.20    161.21 o 
   7   0  22      170.89      251.74    215.98 o 
   8   0  22       51.30       67.20    250.33 o 
  -8   1  22      984.84      974.22    230.26 o 
  -7   1  22      527.85      594.99    176.51 o 
  -6   1  22     1068.09     1203.68    158.14 o 
  -5   1  22     4341.72     4356.80    169.05 o 
  -4   1  22     6572.17     6425.15    197.43 o 
  -3   1  22     1460.21     1573.41    163.98 o 
  -2   1  22      361.19      417.79    162.21 o 
  -1   1  22     1188.97     1299.63    165.09 o 
   0   1  22     3364.78     3309.02    167.40 o 
   1   1  22     1277.92     1459.85    155.81 o 
   2   1  22      338.55      387.09    150.82 o 
   3   1  22     1444.56     1556.39    144.79 o 
   4   1  22     6446.36     6575.57    167.64 o 
   5   1  22     4260.75     4270.76    155.45 o 
   6   1  22     1196.71     1242.77    158.87 o 
   7   1  22      470.81      508.09    200.25 o 
   8   1  22     1159.06     1126.44    217.83 o 
  -8   2  22      759.20      800.08    238.92 o 
  -7   2  22      505.34      509.35    180.72 o 
  -6   2  22      272.74      268.39    158.64 o 
  -5   2  22     3644.64     3802.38    173.63 o 
  -4   2  22      823.16      722.75    150.14 o 
  -3   2  22     1669.02     1763.99    168.52 o 
  -2   2  22     1477.16     1424.07    159.51 o 
  -1   2  22     9795.75     9709.32    212.04 o 
   0   2  22     9932.94     9606.35    201.83 o 
   1   2  22     9734.52     9639.27    194.21 o 
   2   2  22     1467.48     1380.89    137.20 o 
   3   2  22     1864.22     1905.67    145.04 o 
   4   2  22      858.83      920.62    140.23 o 
   5   2  22     3503.36     3618.80    159.78 o 
   6   2  22      232.93      292.84    154.00 o 
   7   2  22      513.70      558.58    181.48 o 
   8   2  22      741.28      736.93    209.45 o 
  -8   3  22      637.67      713.67    231.36 o 
  -7   3  22      249.55      424.87    192.70 o 
  -6   3  22     1339.06     1269.14    181.57 o 
  -5   3  22     1531.72     1686.64    161.64 o 
  -4   3  22     2851.21     2742.93    167.33 o 
  -3   3  22     1042.42     1020.91    169.85 o 
  -2   3  22      641.10      607.56    148.90 o 
  -1   3  22     1543.21     1510.79    157.51 o 
   0   3  22       17.93      169.39    169.91 o 
   1   3  22     1519.84     1435.48    155.27 o 
   2   3  22      546.36      615.28    128.20 o 
   3   3  22      991.47     1028.96    149.57 o 
   4   3  22     2806.54     2707.54    158.35 o 
   5   3  22     1608.88     1678.33    161.98 o 
   6   3  22     1226.61     1166.08    180.58 o 
   7   3  22      221.67      207.28    200.85 o 
   8   3  22      530.16      642.89    234.19 o 
  -7   4  22      151.23      187.50    208.13 o 
  -6   4  22       30.80       60.32    190.12 o 
  -5   4  22     1841.42     2035.84    166.52 o 
  -4   4  22     5748.26     5769.22    187.22 o 
  -3   4  22      154.12      118.81    148.78 o 
  -2   4  22      321.59      371.57    139.96 o 
  -1   4  22      664.30      625.25    152.40 o 
   0   4  22     1422.84     1607.50    167.02 o 
   1   4  22      756.03      698.29    149.05 o 
   2   4  22      374.92      381.71    153.15 o 
   3   4  22      170.45      240.22    141.90 o 
   4   4  22     5525.50     5523.29    178.06 o 
   5   4  22     1975.38     2431.05    180.72 o 
   6   4  22       30.56      173.34    243.73 o 
   7   4  22      138.74      343.07    210.06 o 
  -7   5  22      765.62      828.39    211.68 o 
  -6   5  22      594.07      702.06    199.57 o 
  -5   5  22      959.95      974.52    166.24 o 
  -4   5  22     4250.13     4211.34    172.97 o 
  -3   5  22     2890.52     2812.80    164.21 o 
  -2   5  22      236.01      209.83    145.58 o 
  -1   5  22     3195.64     3015.27    159.37 o 
   0   5  22     6700.48     6779.77    188.86 o 
   1   5  22     3248.76     3168.10    170.22 o 
   2   5  22      198.20      143.29    150.57 o 
   3   5  22     2865.63     3006.64    162.06 o 
   4   5  22     4224.29     4517.11    178.90 o 
   5   5  22      894.74     1250.64    174.46 o 
   6   5  22      687.32      849.24    206.70 o 
   7   5  22      683.72      588.09    222.41 o 
  -7   6  22      790.26      804.37    218.19 o 
  -6   6  22     2272.32     2424.30    214.74 o 
  -5   6  22     2922.91     3043.98    201.62 o 
  -4   6  22     1085.95     1002.08    160.05 o 
  -3   6  22      224.51      224.80    147.41 o 
  -2   6  22     2871.79     2878.06    165.90 o 
  -1   6  22     2039.28     2212.29    175.72 o 
   0   6  22     1020.78     1095.44    148.77 o 
   1   6  22     1985.53     1949.33    153.15 o 
   2   6  22     2850.68     2741.22    154.09 o 
   3   6  22      276.55      512.18    146.45 o 
   4   6  22     1183.63     1387.01    143.82 o 
   5   6  22     2956.05     3139.49    176.73 o 
   6   6  22     2151.13     2127.39    225.22 o 
   7   6  22      744.45      713.95    229.07 o 
  -7   7  22      368.50      460.52    311.61 o 
  -6   7  22      211.92      179.69    201.70 o 
  -5   7  22      110.97      141.66    188.56 o 
  -4   7  22      152.20      124.72    165.78 o 
  -3   7  22     1382.32     1442.31    154.48 o 
  -2   7  22      642.80      539.65    156.75 o 
  -1   7  22     1620.64     1642.97    168.16 o 
   0   7  22     3103.87     2920.19    164.43 o 
   1   7  22     1634.03     1741.10    151.41 o 
   2   7  22      698.77      759.80    145.60 o 
   3   7  22     1319.48     1603.09    157.10 o 
   4   7  22      134.96      177.83    142.24 o 
   5   7  22      103.34      236.78    226.40 o 
   6   7  22      202.60      159.20    215.57 o 
   7   7  22      399.21      260.37    225.68 o 
  -6   8  22      541.57      678.64    215.05 o 
  -5   8  22     2409.39     2577.32    219.92 o 
  -4   8  22     3948.45     3941.98    195.86 o 
  -3   8  22     1178.90     1284.85    166.39 o 
  -2   8  22     1407.20     1460.53    175.13 o 
  -1   8  22      257.13      218.24    157.18 o 
   0   8  22      385.84      317.90    153.89 o 
   1   8  22      292.65      198.70    145.51 o 
   2   8  22     1390.64     1520.07    169.22 o 
   3   8  22     1082.33     1349.86    160.46 o 
   4   8  22     3838.89     3934.06    187.55 o 
   5   8  22     2433.40     2872.20    231.83 o 
   6   8  22      630.86      733.70    226.31 o 
  -6   9  22       89.49       55.40    423.00 o 
  -5   9  22      461.02      369.10    200.67 o 
  -4   9  22      313.34      412.57    212.92 o 
  -3   9  22     2754.21     2922.98    192.09 o 
  -2   9  22      776.88      783.64    194.52 o 
  -1   9  22     3872.09     3971.38    219.21 o 
   0   9  22     3869.05     4158.53    179.27 o 
   1   9  22     3798.73     3861.00    195.93 o 
   2   9  22      751.32      740.74    169.40 o 
   3   9  22     2878.44     3037.11    174.23 o 
   4   9  22      350.28      533.20    168.28 o 
   5   9  22      520.53      539.22    223.22 o 
   6   9  22       84.25      200.89    252.00 o 
  -5  10  22      996.22     1271.55    345.72 o 
  -4  10  22      393.71      340.41    210.20 o 
  -3  10  22     1626.45     1689.20    216.31 o 
  -2  10  22     1105.58     1012.05    213.91 o 
  -1  10  22      296.36      311.27    193.38 o 
   0  10  22      416.22      554.52    191.24 o 
   1  10  22      282.16      325.15    177.93 o 
   2  10  22     1013.52     1154.22    178.49 o 
   3  10  22     1584.39     1658.84    190.18 o 
   4  10  22      367.76      612.43    235.81 o 
   5  10  22     1075.39     1285.53    237.20 o 
  -4  11  22      400.95      493.38    328.72 o 
  -3  11  22      326.37      267.22    204.05 o 
  -2  11  22     1774.95     1998.59    222.01 o 
  -1  11  22      825.89     1045.79    197.54 o 
   0  11  22     2280.61     2743.26    201.73 o 
   1  11  22      824.39      777.59    187.52 o 
   2  11  22     1821.84     1971.54    180.99 o 
   3  11  22      377.21      556.44    191.82 o 
   4  11  22      405.39      983.98    348.84 o 
  -3  12  22     1336.71     1277.43    345.79 o 
  -2  12  22     2671.22     2564.07    228.78 o 
  -1  12  22       98.65      213.88    211.80 o 
   0  12  22      999.30     1157.97    202.41 o 
   1  12  22      101.34      208.17    227.42 o 
   2  12  22     2805.23     2785.46    191.58 o 
   3  12  22     1260.43     1178.53    533.96 o 
   0  13  22      177.92      172.20    267.45 o 
   1   0  23     3189.94     3470.24    163.62 o 
   2   0  23      138.86      212.82    157.41 o 
   3   0  23     9517.63     9787.31    224.98 o 
   4   0  23     3551.26     3477.11    173.65 o 
   5   0  23      442.42      541.44    158.73 o 
   6   0  23       14.20       10.93    179.48 o 
   7   0  23      631.16      699.82    211.93 o 
  -7   1  23     1646.62     1599.52    221.27 o 
  -6   1  23     2633.99     2624.70    172.09 o 
  -5   1  23     1201.41     1129.38    176.67 o 
  -4   1  23      928.89     1073.08    149.73 o 
  -3   1  23     1548.62     1554.13    165.80 o 
  -2   1  23     1226.22     1172.72    164.66 o 
  -1   1  23     5235.17     5215.82    191.87 o 
   0   1  23     1717.99     1678.58    161.11 o 
   1   1  23     5294.23     5495.13    181.42 o 
   2   1  23     1110.58     1036.06    160.53 o 
   3   1  23     1520.55     1535.85    151.19 o 
   4   1  23      864.61     1033.21    142.69 o 
   5   1  23     1127.42     1100.63    158.84 o 
   6   1  23     2524.56     2579.60    174.45 o 
   7   1  23     1519.14     1648.79    219.77 o 
  -7   2  23     1243.89     1357.42    197.45 o 
  -6   2  23     1372.73     1405.18    165.12 o 
  -5   2  23     1475.32     1594.28    166.72 o 
  -4   2  23       63.89      184.84    160.10 o 
  -3   2  23      675.04      735.96    160.21 o 
  -2   2  23     4460.46     4538.88    189.39 o 
  -1   2  23      593.27      601.88    163.85 o 
   0   2  23      994.53     1208.74    169.03 o 
   1   2  23      504.26      689.28    154.92 o 
   2   2  23     4409.77     4491.28    158.81 o 
   3   2  23      731.78      901.22    144.68 o 
   4   2  23       84.98      172.98    140.82 o 
   5   2  23     1468.06     1601.16    156.41 o 
   6   2  23     1382.87     1494.71    168.73 o 
   7   2  23     1296.55     1373.97    216.07 o 
  -7   3  23     2019.10     2212.14    218.51 o 
  -6   3  23      635.40      603.41    184.12 o 
  -5   3  23     2983.03     2814.44    178.98 o 
  -4   3  23     2218.23     2335.55    163.75 o 
  -3   3  23      175.76      258.39    158.81 o 
  -2   3  23     2756.94     2551.36    183.93 o 
  -1   3  23     5000.15     5062.89    190.49 o 
   0   3  23     5379.56     5093.72    186.93 o 
   1   3  23     4823.11     4895.60    190.48 o 
   2   3  23     2851.54     2769.56    153.09 o 
   3   3  23      170.34      310.41    136.50 o 
   4   3  23     2294.26     2270.46    164.49 o 
   5   3  23     3094.39     2939.31    173.75 o 
   6   3  23      603.56      569.27    202.08 o 
   7   3  23     2100.52     2168.63    221.23 o 
  -7   4  23     1152.06     1356.05    213.80 o 
  -6   4  23      419.91      307.72    207.13 o 
  -5   4  23      932.64      949.93    169.04 o 
  -4   4  23      960.81      902.29    160.26 o 
  -3   4  23     6360.34     6076.33    204.32 o 
  -2   4  23      539.83      521.05    153.05 o 
  -1   4  23     1635.22     1470.96    173.51 o 
   0   4  23      531.55      589.83    161.96 o 
   1   4  23     1652.87     1714.81    161.09 o 
   2   4  23      513.11      532.56    150.47 o 
   3   4  23     6005.56     6146.40    185.29 o 
   4   4  23     1009.33     1065.26    160.30 o 
   5   4  23      898.67      998.99    174.13 o 
   6   4  23      407.18      352.81    201.14 o 
   7   4  23     1129.99     1092.96    240.47 o 
  -7   5  23     1498.22     1523.67    248.11 o 
  -6   5  23     1397.89     1581.97    210.57 o 
  -5   5  23     1907.29     2018.67    169.78 o 
  -4   5  23        0.82       24.41    197.54 o 
  -3   5  23      952.99      936.24    163.71 o 
  -2   5  23      158.51      124.53    142.33 o 
  -1   5  23     2916.12     3046.66    158.97 o 
   0   5  23      535.77      538.92    153.08 o 
   1   5  23     2897.89     3016.41    176.84 o 
   2   5  23      118.20      131.09    152.29 o 
   3   5  23      900.82     1141.86    156.71 o 
   4   5  23        0.97      108.49    194.21 o 
   5   5  23     1827.64     2046.82    189.72 o 
   6   5  23     1348.54     1507.30    219.15 o 
   7   5  23     1372.89     1314.42    229.07 o 
  -6   6  23     1857.72     1927.64    222.88 o 
  -5   6  23      493.31      559.04    205.04 o 
  -4   6  23      575.24      645.70    165.43 o 
  -3   6  23     2513.23     2593.48    168.12 o 
  -2   6  23     1394.97     1545.31    162.67 o 
  -1   6  23     2556.96     2612.54    170.32 o 
   0   6  23     5178.85     5076.79    189.23 o 
   1   6  23     2280.14     2297.67    159.47 o 
   2   6  23     1424.63     1522.14    154.44 o 
   3   6  23     2630.38     2660.07    167.55 o 
   4   6  23      646.98      664.80    146.09 o 
   5   6  23      475.86      593.96    210.06 o 
   6   6  23     1933.48     2110.88    232.06 o 
  -6   7  23      354.31      423.71    247.67 o 
  -5   7  23     2347.03     2688.00    230.80 o 
  -4   7  23     1774.69     1770.95    185.75 o 
  -3   7  23       72.50      173.91    164.45 o 
  -2   7  23     2020.51     2231.61    174.76 o 
  -1   7  23     4004.80     3887.52    185.73 o 
   0   7  23       39.22       91.93    162.99 o 
   1   7  23     4100.46     4091.57    173.49 o 
   2   7  23     1922.52     2131.71    176.40 o 
   3   7  23       74.30      258.35    153.08 o 
   4   7  23     1714.67     2006.87    173.03 o 
   5   7  23     2359.71     2759.01    236.41 o 
   6   7  23      325.30      365.01    224.83 o 
  -5   8  23      812.24      912.85    213.83 o 
  -4   8  23      258.64      221.34    177.97 o 
  -3   8  23     1611.26     1701.21    179.04 o 
  -2   8  23     1247.62     1193.07    165.58 o 
  -1   8  23       58.19       71.30    193.85 o 
   0   8  23       32.00       45.54    166.69 o 
   1   8  23       96.97       99.68    197.33 o 
   2   8  23     1140.84     1067.50    174.85 o 
   3   8  23     1580.70     1744.39    169.24 o 
   4   8  23      196.23      315.57    170.43 o 
   5   8  23      724.44      809.59    226.77 o 
  -5   9  23      719.80      894.62    348.45 o 
  -4   9  23     1554.25     1490.24    218.19 o 
  -3   9  23       21.67      128.08    179.72 o 
  -2   9  23     1133.86     1198.34    210.98 o 
  -1   9  23     1463.89     1639.03    202.17 o 
   0   9  23     1815.45     1855.60    184.83 o 
   1   9  23     1382.80     1525.82    179.25 o 
   2   9  23     1114.25      993.67    182.39 o 
   3   9  23       41.87       83.21    173.49 o 
   4   9  23     1516.98     1946.54    245.66 o 
   5   9  23      615.09      730.22    227.43 o 
  -4  10  23      613.71      666.03    346.76 o 
  -3  10  23      552.45      702.95    201.65 o 
  -2  10  23     1509.50     1536.05    223.24 o 
  -1  10  23      779.41      870.46    216.74 o 
   0  10  23     7497.77     7653.89    238.43 o 
   1  10  23      755.19      924.26    191.27 o 
   2  10  23     1551.56     1543.54    187.95 o 
   3  10  23      500.58      538.11    192.01 o 
   4  10  23      742.29     1246.98    291.95 o 
  -3  11  23       60.72       35.98    315.38 o 
  -2  11  23     1312.97     1521.08    223.49 o 
  -1  11  23     1293.51     1286.07    216.20 o 
   0  11  23      257.42      341.71    194.68 o 
   1  11  23     1240.34     1247.57    197.62 o 
   2  11  23     1397.20     1831.96    188.02 o 
   3  11  23       60.43      166.48    260.29 o 
  -1  12  23      478.69      560.42    292.05 o 
   0  12  23        1.87      105.86    279.23 o 
   1  12  23      448.01      452.66    258.35 o 
   0   0  24     4077.48     3923.92    242.21 o 
   1   0  24      156.40      245.17    155.36 o 
   2   0  24      279.63      329.89    166.08 o 
   3   0  24     1282.66     1520.16    184.01 o 
   4   0  24     2949.90     3057.95    175.80 o 
   5   0  24      603.82      689.23    173.95 o 
   6   0  24      869.53      925.96    171.32 o 
   7   0  24      962.11     1017.67    238.89 o 
  -7   1  24      186.15      219.93    238.94 o 
  -6   1  24       33.36       38.07    193.44 o 
  -5   1  24     1544.26     1544.35    184.98 o 
  -4   1  24      182.77      177.87    164.93 o 
  -3   1  24     2232.09     2378.23    184.56 o 
  -2   1  24     5972.49     5854.58    199.34 o 
  -1   1  24     3262.09     3137.64    180.36 o 
   0   1  24       13.36       80.68    159.36 o 
   1   1  24     3272.23     3546.60    176.64 o 
   2   1  24     5702.03     5786.79    190.76 o 
   3   1  24     2166.49     2177.11    178.58 o 
   4   1  24      210.13      145.35    165.38 o 
   5   1  24     1539.09     1628.29    168.98 o 
   6   1  24       29.68       34.01    213.22 o 
   7   1  24      183.38      160.87    226.11 o 
  -7   2  24     2251.51     2517.83    260.36 o 
  -6   2  24     4954.42     5318.96    223.77 o 
  -5   2  24     1003.35     1130.28    171.76 o 
  -4   2  24      243.27      207.38    174.64 o 
  -3   2  24      603.70      756.40    178.91 o 
  -2   2  24     2335.95     2327.25    173.08 o 
  -1   2  24     2059.90     2007.07    171.78 o 
   0   2  24     2362.37     2391.94    186.36 o 
   1   2  24     2108.80     2132.92    150.18 o 
   2   2  24     2350.11     2431.60    165.35 o 
   3   2  24      608.66      649.39    157.75 o 
   4   2  24      213.74      215.09    145.66 o 
   5   2  24      987.40     1096.68    173.30 o 
   6   2  24     5121.80     5421.47    225.00 o 
   7   2  24     2140.57     1984.29    298.21 o 
  -7   3  24      577.87      769.27    235.61 o 
  -6   3  24      207.19      228.50    195.04 o 
  -5   3  24      312.83      319.41    165.14 o 
  -4   3  24      137.75      280.39    163.87 o 
  -3   3  24     3087.43     3356.27    195.95 o 
  -2   3  24     1048.55     1089.64    167.66 o 
  -1   3  24     3583.60     3408.58    184.86 o 
   0   3  24      110.67      226.61    173.65 o 
   1   3  24     3703.02     3501.56    191.32 o 
   2   3  24     1113.40     1279.32    149.94 o 
   3   3  24     2963.90     2982.52    162.70 o 
   4   3  24      142.18      235.98    147.62 o 
   5   3  24      248.00      384.60    149.29 o 
   6   3  24      248.56      299.21    213.75 o 
   7   3  24      522.17      413.65    229.60 o 
  -6   4  24      381.20      322.37    204.09 o 
  -5   4  24      995.22      891.83    171.82 o 
  -4   4  24     1328.52     1587.37    172.72 o 
  -3   4  24     1983.11     1925.69    168.95 o 
  -2   4  24     2311.69     2338.70    164.52 o 
  -1   4  24     3138.85     3126.41    185.90 o 
   0   4  24      979.10     1095.45    168.61 o 
   1   4  24     3103.91     3045.74    181.70 o 
   2   4  24     2364.08     2525.99    157.90 o 
   3   4  24     1963.88     2056.24    168.49 o 
   4   4  24     1297.48     1605.79    169.53 o 
   5   4  24     1033.73     1252.12    183.80 o 
   6   4  24      349.53      226.73    236.63 o 
  -6   5  24     1471.54     1657.69    229.80 o 
  -5   5  24     2482.13     2479.58    183.96 o 
  -4   5  24      450.78      532.77    167.52 o 
  -3   5  24     1871.44     2116.69    174.94 o 
  -2   5  24     2608.16     2853.14    175.71 o 
  -1   5  24     1029.66     1129.38    163.84 o 
   0   5  24      613.99      634.54    151.07 o 
   1   5  24     1047.13     1088.50    157.11 o 
   2   5  24     2508.42     2458.50    181.58 o 
   3   5  24     1903.75     2126.47    164.97 o 
   4   5  24      419.73      503.71    162.85 o 
   5   5  24     2632.56     2666.08    201.06 o 
   6   5  24     1431.76     1504.64    225.49 o 
  -6   6  24      795.84      769.38    329.39 o 
  -5   6  24      424.86      675.59    225.91 o 
  -4   6  24     1404.09     1377.00    167.32 o 
  -3   6  24       10.62       41.73    153.33 o 
  -2   6  24     1849.47     1733.66    168.20 o 
  -1   6  24     1954.96     1986.50    167.81 o 
   0   6  24     1893.76     1765.45    162.16 o 
   1   6  24     1894.20     1838.49    164.25 o 
   2   6  24     1797.35     1789.60    156.56 o 
   3   6  24       17.44      215.22    157.99 o 
   4   6  24     1438.84     1517.18    158.61 o 
   5   6  24      446.34      571.31    214.08 o 
   6   6  24      805.70      781.31    222.95 o 
  -5   7  24       87.67       88.57    236.76 o 
  -4   7  24      505.95      497.59    179.60 o 
  -3   7  24     2764.16     2822.69    184.79 o 
  -2   7  24     1222.34     1159.40    170.60 o 
  -1   7  24      420.36      405.66    154.56 o 
   0   7  24        7.38       30.92    165.90 o 
   1   7  24      423.85      417.53    154.49 o 
   2   7  24     1130.96     1048.15    179.66 o 
   3   7  24     2701.08     3099.32    177.98 o 
   4   7  24      563.72      737.28    175.17 o 
   5   7  24       66.55      209.13    218.59 o 
  -5   8  24      581.31      501.87    338.58 o 
  -4   8  24      406.42      423.00    181.96 o 
  -3   8  24     4565.29     4835.67    216.72 o 
  -2   8  24     3629.20     3620.16    185.08 o 
  -1   8  24     2564.20     2861.61    190.90 o 
   0   8  24      520.28      512.35    164.02 o 
   1   8  24     2620.60     2691.22    194.65 o 
   2   8  24     3696.63     4071.22    201.65 o 
   3   8  24     4529.55     5070.01    186.28 o 
   4   8  24      380.26      426.38    177.05 o 
   5   8  24      602.04      834.75    233.57 o 
  -4   9  24     1553.99     1905.07    359.12 o 
  -3   9  24     1541.06     1650.42    195.91 o 
  -2   9  24     1264.64     1244.79    227.58 o 
  -1   9  24      257.76      362.68    192.31 o 
   0   9  24      453.98      522.38    182.94 o 
   1   9  24      254.11      223.81    177.16 o 
   2   9  24     1177.55     1300.88    195.61 o 
   3   9  24     1587.33     1590.57    202.65 o 
   4   9  24     1651.28     2012.46    250.14 o 
  -3  10  24      305.81      416.97    262.05 o 
  -2  10  24      484.55      469.57    219.42 o 
  -1  10  24      387.62      410.90    215.73 o 
   0  10  24     2171.58     2363.33    207.24 o 
   1  10  24      328.82      261.08    188.72 o 
   2  10  24      455.77      542.47    191.16 o 
   3  10  24      373.64      423.81    237.97 o 
  -1  11  24     1050.11     1168.90    281.64 o 
   0  11  24     1254.10      822.09    247.00 o 
   1  11  24     1070.51     1196.27    250.50 o 
   1   0  25     3514.40     3307.66    184.52 o 
   2   0  25     5284.40     5079.21    209.36 o 
   3   0  25        6.44      101.77    186.27 o 
   4   0  25     3640.00     3654.46    187.54 o 
   5   0  25     1011.83     1132.84    185.43 o 
   6   0  25      178.76      245.52    169.53 o 
  -6   1  25      362.63      367.84    191.71 o 
  -5   1  25      567.18      755.10    179.73 o 
  -4   1  25      377.94      600.76    180.93 o 
  -3   1  25     2458.20     2587.07    190.76 o 
  -2   1  25      346.47      450.78    175.83 o 
  -1   1  25     1582.76     1644.00    185.05 o 
   0   1  25     3827.15     3735.25    194.46 o 
   1   1  25     1477.33     1576.89    160.63 o 
   2   1  25      345.27      352.16    177.12 o 
   3   1  25     2638.08     2658.94    184.80 o 
   4   1  25      375.76      482.57    166.01 o 
   5   1  25      570.79      537.33    170.07 o 
   6   1  25      327.39      454.22    186.19 o 
  -6   2  25     2572.39     2617.82    207.46 o 
  -5   2  25     1680.88     1800.35    179.14 o 
  -4   2  25     1475.55     1521.28    186.79 o 
  -3   2  25      687.83      598.72    172.89 o 
  -2   2  25     1202.80     1218.52    179.18 o 
  -1   2  25      525.27      538.37    174.54 o 
   0   2  25      422.39      332.85    167.70 o 
   1   2  25      433.85      605.23    163.02 o 
   2   2  25     1177.82     1277.76    157.17 o 
   3   2  25      616.16      648.41    163.62 o 
   4   2  25     1473.35     1561.55    173.83 o 
   5   2  25     1759.87     1943.56    183.78 o 
   6   2  25     2629.97     2929.32    233.42 o 
  -6   3  25      875.33      954.23    218.12 o 
  -5   3  25       75.28      216.80    187.86 o 
  -4   3  25     1166.59      950.75    163.65 o 
  -3   3  25     3083.38     3425.80    174.28 o 
  -2   3  25     1718.60     1710.35    184.59 o 
  -1   3  25      822.64      974.44    176.40 o 
   0   3  25     4621.91     4223.23    195.07 o 
   1   3  25      784.00      927.04    169.63 o 
   2   3  25     1686.18     1839.12    171.04 o 
   3   3  25     2966.91     3285.17    168.83 o 
   4   3  25     1169.48     1082.99    161.42 o 
   5   3  25       74.21      321.40    172.80 o 
   6   3  25      864.73     1019.44    222.13 o 
  -6   4  25      212.68      438.33    251.27 o 
  -5   4  25      544.33      705.67    176.87 o 
  -4   4  25     3387.86     3568.06    193.43 o 
  -3   4  25      106.55      236.44    165.02 o 
  -2   4  25     2869.15     2811.68    172.83 o 
  -1   4  25      432.76      265.98    173.64 o 
   0   4  25     3982.11     3814.41    196.19 o 
   1   4  25      436.46      386.80    170.85 o 
   2   4  25     2826.62     2976.28    168.07 o 
   3   4  25      115.20      194.13    173.61 o 
   4   4  25     3486.89     3548.89    190.74 o 
   5   4  25      476.23      703.41    189.31 o 
   6   4  25      226.32      311.19    271.39 o 
  -5   5  25     1325.19     1355.67    210.37 o 
  -4   5  25     1001.63     1027.30    171.23 o 
  -3   5  25      271.26      296.57    161.73 o 
  -2   5  25      627.93      822.51    171.32 o 
  -1   5  25     1266.59     1305.66    169.47 o 
   0   5  25      198.52      247.36    160.08 o 
   1   5  25     1159.98     1287.77    182.33 o 
   2   5  25      620.04      701.55    151.98 o 
   3   5  25      276.45      250.37    183.94 o 
   4   5  25      977.18     1149.07    178.03 o 
   5   5  25     1348.14     1501.64    220.88 o 
  -5   6  25     1103.11     1103.02    338.28 o 
  -4   6  25      726.22      731.92    174.89 o 
  -3   6  25      836.57      872.69    170.21 o 
  -2   6  25      870.51      852.27    164.00 o 
  -1   6  25     3236.51     3416.21    180.93 o 
   0   6  25     1272.70     1394.43    162.38 o 
   1   6  25     3320.37     3395.69    176.38 o 
   2   6  25      824.35      910.11    182.95 o 
   3   6  25      806.35      783.54    165.31 o 
   4   6  25      715.52      690.38    174.99 o 
   5   6  25     1118.29     1241.22    232.69 o 
  -4   7  25     1809.70     1872.92    198.35 o 
  -3   7  25     2858.95     3051.07    195.11 o 
  -2   7  25     2385.40     2456.92    181.71 o 
  -1   7  25      395.51      351.80    167.92 o 
   0   7  25     1724.03     1943.33    183.91 o 
   1   7  25      355.85      308.88    162.43 o 
   2   7  25     2523.15     2551.36    194.20 o 
   3   7  25     2760.18     3057.81    186.71 o 
   4   7  25     1793.56     1992.77    194.57 o 
  -4   8  25     1038.84     1453.76    371.04 o 
  -3   8  25      158.98      369.38    198.42 o 
  -2   8  25     1291.62     1489.74    175.61 o 
  -1   8  25      475.18      507.10    173.25 o 
   0   8  25     2137.58     2222.30    194.33 o 
   1   8  25      513.08      611.04    186.75 o 
   2   8  25     1189.06     1152.40    186.41 o 
   3   8  25      148.85      523.68    172.09 o 
   4   8  25     1072.92     1317.81    242.27 o 
  -3   9  25      817.70     1006.33    332.79 o 
  -2   9  25      181.24      158.39    197.16 o 
  -1   9  25        6.04      123.73    254.81 o 
   0   9  25      192.42      181.24    205.95 o 
   1   9  25        6.68       17.88    182.98 o 
   2   9  25      175.56      309.71    192.35 o 
   3   9  25      890.76     1053.60    229.72 o 
  -1  10  25     5271.31     5662.97    328.60 o 
   0  10  25      244.80      601.22    286.13 o 
   1  10  25     5074.19     5765.29    283.52 o 
   0   0  26     1138.04     1345.40    234.49 o 
   1   0  26      600.87      636.90    190.82 o 
   2   0  26       23.22      161.55    189.03 o 
   3   0  26      448.91      658.11    177.97 o 
   4   0  26       35.78      148.10    176.92 o 
   5   0  26      371.05      295.88    193.53 o 
  -5   1  26     3378.35     3601.02    199.72 o 
  -4   1  26     1904.06     2277.30    193.40 o 
  -3   1  26      466.33      637.24    175.72 o 
  -2   1  26      179.62      386.73    185.48 o 
  -1   1  26     1089.84     1231.00    193.33 o 
   0   1  26     1074.17     1179.60    171.05 o 
   1   1  26     1019.85     1303.35    165.12 o 
   2   1  26      171.12      263.97    182.69 o 
   3   1  26      480.76      599.60    176.43 o 
   4   1  26     2087.52     2065.22    177.39 o 
   5   1  26     3263.09     3598.73    217.61 o 
  -5   2  26      817.72     1059.85    184.75 o 
  -4   2  26     1043.66     1110.04    177.41 o 
  -3   2  26     1187.27     1113.77    193.98 o 
  -2   2  26      860.09     1000.27    190.98 o 
  -1   2  26     4296.36     4525.73    217.24 o 
   0   2  26     4027.32     3997.93    224.23 o 
   1   2  26     4448.69     4614.03    193.36 o 
   2   2  26      894.48      973.81    163.12 o 
   3   2  26     1181.91     1174.17    188.49 o 
   4   2  26     1137.63     1294.24    178.95 o 
   5   2  26      834.85     1070.57    189.34 o 
  -5   3  26     1555.07     1584.16    183.57 o 
  -4   3  26      587.71      708.17    174.22 o 
  -3   3  26      176.89      175.88    171.84 o 
  -2   3  26      314.45      554.45    175.14 o 
  -1   3  26      526.10      538.13    179.27 o 
   0   3  26       89.53      184.47    189.07 o 
   1   3  26      554.67      782.57    171.82 o 
   2   3  26      333.36      475.56    168.15 o 
   3   3  26      196.81      310.12    175.02 o 
   4   3  26      472.98      725.76    192.44 o 
   5   3  26     1577.80     1683.51    191.56 o 
  -5   4  26      614.82      688.83    281.46 o 
  -4   4  26     1651.39     2021.50    180.57 o 
  -3   4  26      401.89      448.56    164.10 o 
  -2   4  26      634.31      673.47    176.47 o 
  -1   4  26      200.33      366.40    180.76 o 
   0   4  26       86.71      115.09    177.90 o 
   1   4  26      180.03      214.66    178.58 o 
   2   4  26      661.23      702.11    170.47 o 
   3   4  26      423.37      478.91    157.99 o 
   4   4  26     1587.50     1738.87    185.60 o 
   5   4  26      722.37      837.26    236.13 o 
  -5   5  26      998.27     1235.42    357.43 o 
  -4   5  26     3400.97     3767.01    203.33 o 
  -3   5  26      652.68      734.01    174.99 o 
  -2   5  26      649.86      712.26    169.88 o 
  -1   5  26     1610.81     1771.74    170.54 o 
   0   5  26     4361.05     4375.62    189.70 o 
   1   5  26     1538.44     1798.18    171.29 o 
   2   5  26      755.17      884.19    163.98 o 
   3   5  26      818.48      937.10    180.37 o 
   4   5  26     3562.92     3765.80    196.59 o 
   5   5  26      950.88      987.93    254.69 o 
  -4   6  26     1109.33     1044.96    242.89 o 
  -3   6  26       15.74      154.78    177.85 o 
  -2   6  26     2396.47     2349.51    187.47 o 
  -1   6  26     1396.23     1569.70    184.52 o 
   0   6  26     2341.18     2500.46    183.04 o 
   1   6  26     1391.82     1758.54    179.50 o 
   2   6  26     2544.62     2812.00    238.96 o 
   3   6  26       20.24      138.03    178.14 o 
   4   6  26     1169.61     1271.52    192.50 o 
  -3   7  26      267.48      274.09    183.40 o 
  -2   7  26      208.98      197.19    199.91 o 
  -1   7  26      373.66      396.20    173.68 o 
   0   7  26     1991.82     2079.63    186.41 o 
   1   7  26      417.42      410.19    195.99 o 
   2   7  26      235.34      182.67    181.42 o 
   3   7  26      293.96      422.64    170.02 o 
  -3   8  26     1602.96     1704.26    347.29 o 
  -2   8  26      179.56      179.36    180.74 o 
  -1   8  26      314.11      274.52    177.94 o 
   0   8  26        1.85      151.48    214.31 o 
   1   8  26      301.61      180.03    195.82 o 
   2   8  26      223.99      240.46    192.33 o 
   3   8  26     1633.48     1879.85    232.07 o 
  -1   9  26     2684.75     2731.78    266.71 o 
   0   9  26     2643.59     2718.28    298.60 o 
   1   9  26     2585.28     2781.84    261.07 o 
   1   0  27     2801.98     3068.06    197.44 o 
   2   0  27      840.08      958.46    199.46 o 
   3   0  27     6796.10     6733.58    229.78 o 
   4   0  27      232.31      362.75    189.59 o 
   5   0  27       18.69       47.39    312.12 o 
  -5   1  27      681.43      908.51    278.84 o 
  -4   1  27     1211.70     1343.28    203.42 o 
  -3   1  27     1425.19     1503.39    199.73 o 
  -2   1  27      553.10      688.62    200.30 o 
  -1   1  27      501.01      812.74    199.08 o 
   0   1  27      605.02      640.77    171.39 o 
   1   1  27      497.44      871.37    170.41 o 
   2   1  27      520.22      518.15    191.27 o 
   3   1  27     1375.52     1670.32    198.05 o 
   4   1  27     1082.43     1076.72    181.35 o 
   5   1  27      617.67      733.50    252.77 o 
  -4   2  27       68.33      206.18    187.55 o 
  -3   2  27      250.40      213.86    196.17 o 
  -2   2  27     1221.36     1240.63    187.34 o 
  -1   2  27      295.93      559.64    185.58 o 
   0   2  27       96.93      129.50    185.21 o 
   1   2  27      271.40      363.97    169.21 o 
   2   2  27     1171.44     1523.68    178.31 o 
   3   2  27      315.74      380.61    188.70 o 
   4   2  27       59.57      218.66    178.14 o 
  -4   3  27      348.00      634.35    196.10 o 
  -3   3  27      298.26      344.54    171.12 o 
  -2   3  27     2433.46     2498.57    206.09 o 
  -1   3  27     1908.68     2184.20    199.70 o 
   0   3  27      462.87      597.52    197.55 o 
   1   3  27     2039.78     2157.76    184.29 o 
   2   3  27     2543.47     2926.48    193.58 o 
   3   3  27      261.59      423.27    191.28 o 
   4   3  27      384.65      618.76    200.51 o 
  -4   4  27      326.84      459.93    238.88 o 
  -3   4  27     3159.90     3409.86    202.67 o 
  -2   4  27      529.66      570.91    167.99 o 
  -1   4  27     1471.28     1402.74    197.43 o 
   0   4  27      232.09      192.86    182.93 o 
   1   4  27     1443.06     1661.46    180.66 o 
   2   4  27      565.84      734.97    178.47 o 
   3   4  27     3087.25     2989.74    195.61 o 
   4   4  27      356.78      212.11    245.50 o 
  -4   5  27       91.89      170.80    243.99 o 
  -3   5  27      539.99      571.00    178.00 o 
  -2   5  27      112.86      202.87    188.24 o 
  -1   5  27      493.76      839.90    181.29 o 
   0   5  27        1.80      141.68    176.37 o 
   1   5  27      415.55      556.77    173.87 o 
   2   5  27       95.02      334.22    178.22 o 
   3   5  27      590.88      453.21    184.05 o 
   4   5  27       62.85       78.93    234.54 o 
  -3   6  27      824.09      942.24    237.17 o 
  -2   6  27     1159.27     1400.51    191.28 o 
  -1   6  27      549.46      551.77    174.68 o 
   0   6  27      271.12      423.69    181.08 o 
   1   6  27      513.62      611.85    171.72 o 
   2   6  27     1162.40     1722.76    246.76 o 
   3   6  27      932.57      935.14    194.48 o 
  -2   7  27     3504.18     3215.01    300.98 o 
  -1   7  27     2510.69     2476.45    226.19 o 
   0   7  27       43.85       -8.42    190.93 o 
   1   7  27     2708.48     2823.87    252.18 o 
   2   7  27     3393.50     3674.13    264.22 o 
   0   8  27       10.60      130.76    269.93 o 
   0   0  28      469.67      653.78    252.24 o 
   1   0  28      177.94      388.25    185.62 o 
   2   0  28      361.85      553.25    201.72 o 
   3   0  28       33.24      321.09    204.87 o 
   4   0  28      565.96      562.05    328.19 o 
  -4   1  28      597.10      875.77    438.66 o 
  -3   1  28     1758.12     2108.89    215.66 o 
  -2   1  28     2509.23     2889.90    208.33 o 
  -1   1  28      288.65      278.53    194.75 o 
   0   1  28      589.87      636.46    176.71 o 
   1   1  28      226.84      417.79    184.43 o 
   2   1  28     2418.50     2957.03    202.52 o 
   3   1  28     1857.77     2267.90    213.78 o 
   4   1  28      565.24      461.44    338.52 o 
  -3   2  28      185.22      320.18    240.19 o 
  -2   2  28      837.97     1326.41    208.66 o 
  -1   2  28     1939.59     2087.73    198.12 o 
   0   2  28        3.41      307.06    198.92 o 
   1   2  28     1868.99     2094.04    188.05 o 
   2   2  28      877.63     1170.89    207.34 o 
   3   2  28      197.65      520.40    213.36 o 
  -3   3  28     1206.34     1068.56    268.96 o 
  -2   3  28     1423.13     1531.23    212.67 o 
  -1   3  28      381.90      429.94    197.37 o 
   0   3  28      522.94      536.29    191.27 o 
   1   3  28      395.39      420.11    186.70 o 
   2   3  28     1377.30     1524.45    193.73 o 
   3   3  28     1143.52     1273.61    283.98 o 
  -3   4  28      409.58      267.67    292.79 o 
  -2   4  28      810.32      866.30    191.88 o 
  -1   4  28     1804.72     1862.62    190.51 o 
   0   4  28      277.95      540.95    199.29 o 
   1   4  28     1951.80     2205.26    191.23 o 
   2   4  28      760.57      875.32    191.92 o 
   3   4  28      358.76      446.03    273.46 o 
  -2   5  28      605.77      445.89    330.32 o 
  -1   5  28      997.29     1107.30    198.34 o 
   0   5  28      869.84      836.18    177.60 o 
   1   5  28      928.81      998.79    195.97 o 
   2   5  28      686.47      926.62    264.01 o 
  -1   6  28     1278.45     1291.27    272.70 o 
   0   6  28      438.50      321.43    201.64 o 
   1   6  28     1156.79     1199.09    281.95 o 
   1   0  29      161.58      429.54    243.85 o 
   2   0  29      650.65     1009.54    290.32 o 
  -2   1  29      118.72      314.43    277.88 o 
  -1   1  29     1028.88     1757.51    491.69 o 
   0   1  29     2177.02     2604.40    199.17 o 
   1   1  29      960.23     1323.17    267.32 o 
   2   1  29      160.34     1066.29    570.72 o 
  -2   2  29      163.07      261.36    288.38 o 
  -1   2  29      528.69      788.80    280.42 o 
   0   2  29        6.01      417.49    261.36 o 
   1   2  29      535.59      697.08    228.67 o 
   2   2  29      133.02      181.20    274.95 o 
  -1   3  29      388.13      193.20    347.21 o 
   0   3  29     3853.84     4266.68    267.40 o 
   1   3  29      421.16      604.71    284.20 o 
   0   4  29      620.42     1469.87    490.11 o 
                                                 
